# Supplementary material for: Exposure to perfluorooctanoic acid accelerates Drosophila melanogaster juvenile development and disrupts mitochondrial metabolism
Source: bioRxiv. 2026 Jun 17:2026.06.14.730922. Preprint. [Version 1] doi: 10.64898/2026.06.14.730922 (PMC13307966; doi:10.64898/2026.06.14.730922)
Supplement: Supplement 2 — Table S1. RNA-seq was used to compare gene expression of whole larvae exposed to 0.036 μM PFOA with unexposed controls. Samples collected at 84 h after egg laying. [file media-2.xlsx]

## Sheet: Sheet1
Table S1. RNA-seq was used to compare gene expression in of whole larvae exposed to 0.036 µM PFOA with unexposed controls. Samples collected at 84 h after egg laying.
ID	baseMean	log2FoldChange	lfcSE	stat	pvalue	padj
FBgn0000003	0.233568	-1.05662	6.23243	-0.169535	0.865376	NA
FBgn0000008	138.273	-0.0988944	0.183672	-0.538429	0.590281	0.81822
FBgn0000014	233.585	0.45016	0.195568	2.30181	0.0213459	0.116193
FBgn0000015	102.122	0.455539	0.239495	1.90208	0.0571606	0.2177
FBgn0000017	399.397	-0.0400136	0.269772	-0.148323	0.882088	0.97568
FBgn0000018	116.759	0.101796	0.170342	0.597598	0.550108	0.789337
FBgn0000022	2.87947	1.49496	1.03888	1.43901	0.150148	NA
FBgn0000024	331.492	0.104656	0.200533	0.521888	0.601748	0.826536
FBgn0000028	23.0838	0.738378	0.666182	1.10837	0.267701	0.54089
FBgn0000032	486.112	0.410735	0.103491	3.96881	7.22339e-05	0.00261077
FBgn0000036	49.1986	0.307469	0.346597	0.887109	0.37502	0.647483
FBgn0000037	53.5284	-0.447938	0.346538	-1.29261	0.196147	0.457
FBgn0000038	333.997	0.0699521	0.29808	0.234676	0.81446	0.93953
FBgn0000039	53.1732	0.603883	0.369377	1.63487	0.102076	0.30922
FBgn0000042	22910.5	-0.439881	0.146902	-2.99438	0.00275004	0.0304023
FBgn0000043	3334.43	0.271184	0.15613	1.73691	0.0824028	0.27196
FBgn0000044	81912.4	-0.0489017	0.199901	-0.24463	0.806743	0.935146
FBgn0000045	8639.91	-0.136409	0.515622	-0.264553	0.791354	0.927247
FBgn0000046	7872.14	-0.384718	0.203456	-1.89091	0.058636	0.220865
FBgn0000047	11100.2	-0.945087	0.811881	-1.16407	0.244395	0.514143
FBgn0000052	1309.17	-0.189002	0.219715	-0.860217	0.389669	0.661368
FBgn0000053	1581.85	0.283072	0.2886	0.980844	0.32667	0.601326
FBgn0000055	105.673	1.35758	0.395348	3.43388	0.000594998	0.011152
FBgn0000057	338.668	-0.27035	0.158868	-1.70172	0.0888071	0.284751
FBgn0000061	27.682	-0.318415	0.316287	-1.00673	0.314065	0.589282
FBgn0000063	84.2229	1.07694	0.305645	3.5235	0.000425885	0.00887952
FBgn0000064	23674.3	0.0130572	0.142131	0.0918669	0.926804	0.995547
FBgn0000071	63.5481	0.239138	0.269289	0.888033	0.374523	0.646978
FBgn0000075	95.7073	0.00786199	0.257824	0.0304937	0.975673	1
FBgn0000077	96.5303	0.139966	0.203433	0.688017	0.491442	0.748231
FBgn0000078	2508.9	0.510948	0.51756	0.987225	0.323533	0.598217
FBgn0000079	5087.54	-0.133769	0.604617	-0.221246	0.824901	0.943954
FBgn0000083	2609.92	-0.0549141	0.107458	-0.511028	0.609331	0.827406
FBgn0000084	135.355	-0.252027	0.321267	-0.784478	0.43276	0.698492
FBgn0000092	443.355	-0.0267046	0.937551	-0.0284833	0.977277	1
FBgn0000094	910.891	0	1.68677	0	1	1
FBgn0000097	424.597	0.0810055	0.253155	0.319983	0.748981	0.903491
FBgn0000100	10975.5	-0.426535	0.180458	-2.36362	0.0180974	0.104524
FBgn0000108	425.817	0.28872	0.183251	1.57555	0.11513	0.332646
FBgn0000109	180.557	-0.0781903	0.177149	-0.441382	0.658936	0.85232
FBgn0000114	2171.24	0.596605	0.199113	2.99632	0.00273258	0.0302621
FBgn0000115	372.623	-0.176797	0.180046	-0.981954	0.326122	0.600595
FBgn0000116	34442	-0.306102	0.158659	-1.92931	0.0536927	0.209263
FBgn0000117	2380.44	-0.113229	0.120517	-0.939527	0.34746	0.622389
FBgn0000119	272.823	-0.140812	0.250607	-0.561884	0.574195	0.80611
FBgn0000120	3035.28	-0.151528	0.308577	-0.491054	0.623388	0.831755
FBgn0000121	5504.37	-0.354586	0.88818	-0.399227	0.689726	0.87124
FBgn0000137	9.13276	0.514228	0.425178	1.20944	0.226494	NA
FBgn0000139	258.945	0.173678	0.142268	1.22079	0.222167	0.488709
FBgn0000140	411.609	0.143049	0.281602	0.507984	0.611465	0.827406
FBgn0000146	263.662	0.309964	0.24616	1.2592	0.207959	0.47246
FBgn0000147	227.99	0.401742	0.305816	1.31367	0.188957	0.447216
FBgn0000150	3136.86	-0.962996	0.305674	-3.1504	0.00163047	0.0213566
FBgn0000152	253.513	0.0165291	0.137124	0.120541	0.904055	0.984203
FBgn0000153	557.565	0.240785	0.410031	0.587235	0.557046	0.794104
FBgn0000157	74.9153	0.524085	0.283357	1.84955	0.0643777	0.233284
FBgn0000158	51.9531	0.762657	0.56905	1.34023	0.180172	0.435464
FBgn0000163	374.948	-0.416368	0.207476	-2.00683	0.0447679	0.187559
FBgn0000166	96.977	0.798667	1.58341	0.504395	0.613984	0.827581
FBgn0000173	1573	0.2281	0.0890482	2.56153	0.0104211	0.073396
FBgn0000179	40.0388	-0.188627	0.225947	-0.834829	0.403814	0.673493
FBgn0000180	34.9609	0.601098	0.306433	1.9616	0.049809	0.199617
FBgn0000181	3694.72	-0.344456	0.139989	-2.4606	0.0138707	0.0876137
FBgn0000182	42.055	1.03175	0.828071	1.24597	0.212776	0.478083
FBgn0000183	829.037	-0.5226	0.181142	-2.88504	0.00391369	0.0385389
FBgn0000206	139.409	0.913393	0.8147	1.12114	0.262228	0.535951
FBgn0000212	594.923	-0.0348649	0.217464	-0.160325	0.872625	0.971432
FBgn0000216	17.8516	0.496277	0.594249	0.835134	0.403643	0.673493
FBgn0000221	47.6301	-0.699792	0.298948	-2.34085	0.01924	0.108636
FBgn0000227	0.511912	0	6.138	0	1	NA
FBgn0000228	381.414	0.122044	0.168237	0.725428	0.46819	0.730169
FBgn0000229	559.776	0.243189	0.157115	1.54784	0.121661	0.343881
FBgn0000233	8.98508	0.410501	0.460822	0.890802	0.373035	NA
FBgn0000239	988.318	0.133177	0.133551	0.997197	0.318669	0.593838
FBgn0000241	45.9255	-0.159878	0.342687	-0.466541	0.640828	0.841759
FBgn0000244	779.45	-0.101093	0.118926	-0.850047	0.395299	0.666888
FBgn0000246	117.838	-0.0942988	0.282049	-0.334335	0.738127	0.896815
FBgn0000247	368.127	-0.361097	0.26991	-1.33784	0.180949	0.436756
FBgn0000250	1266.84	-0.169313	0.143903	-1.17657	0.239365	0.507772
FBgn0000251	395.771	0.230004	0.203349	1.13108	0.25802	0.531466
FBgn0000253	8655.41	0.0447936	0.109656	0.408492	0.682912	0.866621
FBgn0000256	1019.03	0.0932155	0.155022	0.601305	0.547637	0.787943
FBgn0000257	172.137	-0.372079	0.20102	-1.85095	0.0641766	0.232994
FBgn0000259	1192.77	0.165545	0.0925366	1.78897	0.0736202	0.253867
FBgn0000261	7880.92	-0.126773	0.150858	-0.840346	0.400714	0.67174
FBgn0000273	1450.19	-0.00451117	0.149727	-0.0301294	0.975964	1
FBgn0000274	221.92	1.23813	0.463728	2.66995	0.00758616	0.0599955
FBgn0000276	92.2702	-0.0111959	0.850534	-0.0131634	0.989497	1
FBgn0000277	56.5994	-0.374642	0.990313	-0.378307	0.705202	0.87804
FBgn0000278	14.0397	-1.11753	0.870014	-1.2845	0.198969	0.460974
FBgn0000279	72.8571	-0.39174	0.634701	-0.617204	0.5371	0.781158
FBgn0000281	0.713407	-0.0949527	2.04468	-0.0464389	0.96296	NA
FBgn0000283	710.128	0.043685	0.18886	0.231309	0.817075	0.940546
FBgn0000286	430.825	0.305747	0.0950794	3.2157	0.00130127	0.0183633
FBgn0000287	231.386	0.255659	0.283333	0.902324	0.366885	0.638417
FBgn0000289	846.459	0.133047	0.132509	1.00406	0.31535	0.590771
FBgn0000299	5644.51	-0.980323	0.174339	-5.62307	1.87594e-08	3.81664e-06
FBgn0000303	88.8738	-0.145711	0.319436	-0.456151	0.648281	0.846352
FBgn0000307	470.225	0.104962	0.230519	0.455328	0.648873	0.84649
FBgn0000308	4349.22	0.176798	0.105501	1.67578	0.0937806	0.293944
FBgn0000316	402.629	-0.0292346	0.128854	-0.226881	0.820516	0.942022
FBgn0000317	386.595	-0.223064	0.242868	-0.918456	0.35838	0.631458
FBgn0000318	779.063	-0.338936	0.171654	-1.97453	0.0483215	0.196179
FBgn0000319	3252.39	-0.0871013	0.135771	-0.641533	0.521177	0.772608
FBgn0000320	85.83	0.405424	0.269234	1.50584	0.132108	0.362026
FBgn0000326	272.074	0.09375	0.160652	0.583558	0.559518	0.79542
FBgn0000330	212.419	-0.181376	0.169542	-1.06979	0.284712	0.556799
FBgn0000337	2.09828	0.274616	1.18668	0.231415	0.816993	NA
FBgn0000339	616.512	0.0982823	0.15279	0.643252	0.52006	0.771882
FBgn0000346	466.599	0.2622	0.238101	1.10121	0.270804	0.543183
FBgn0000351	96.0067	0.349195	0.45512	0.767259	0.442928	0.707674
FBgn0000352	211.989	-0.0860404	0.257489	-0.334152	0.738265	0.896896
FBgn0000355	2713.06	-1.05685	1.9268	-0.548501	0.583348	0.813707
FBgn0000356	287.19	0	3.26254	0	1	1
FBgn0000357	893.166	0.0842728	1.06076	0.079446	0.936678	0.99962
FBgn0000358	727.546	0	2.24509	0	1	1
FBgn0000359	2492.66	0	1.97057	0	1	1
FBgn0000360	2631	0	2.00613	0	1	1
FBgn0000370	2334.82	0.154936	0.191752	0.808	0.419091	0.686679
FBgn0000376	232.214	-0.0961704	0.260859	-0.368669	0.712375	0.881692
FBgn0000377	250.162	-0.281723	0.141409	-1.99227	0.0463419	0.191497
FBgn0000382	771.686	0.00391988	0.111803	0.0350606	0.972031	1
FBgn0000384	300.74	0.167031	0.141815	1.17781	0.238872	0.507748
FBgn0000394	287.661	-0.169659	0.150366	-1.1283	0.259193	0.532311
FBgn0000395	135.909	-0.0313262	0.190383	-0.164543	0.869304	0.968846
FBgn0000404	2159.25	0.233226	0.186497	1.25056	0.211093	0.476424
FBgn0000405	4425.84	0.204585	0.244857	0.835527	0.403421	0.673493
FBgn0000406	5387.42	-0.0876869	0.245708	-0.356875	0.721185	0.886476
FBgn0000411	62.5473	0.200394	0.273361	0.733074	0.463513	0.726157
FBgn0000412	990.971	0.0910737	0.14995	0.607362	0.543611	0.784558
FBgn0000414	394.619	-0.00632065	0.264443	-0.0239018	0.980931	1
FBgn0000416	7815.41	0.462845	0.0947146	4.88673	1.02523e-06	0.000108674
FBgn0000422	395.264	0.316289	0.170546	1.85456	0.0636588	0.23228
FBgn0000426	164.52	0.0256422	0.201812	0.12706	0.898893	0.981979
FBgn0000427	1902.37	0.2241	1.01746	0.220254	0.825674	0.944076
FBgn0000439	21.7464	0.507237	0.434988	1.16609	0.243576	0.513362
FBgn0000442	118.214	-0.352458	0.196321	-1.79531	0.0726042	0.251463
FBgn0000447	667.154	0.0117443	0.137838	0.0852032	0.9321	0.997717
FBgn0000448	38.0712	0.804407	0.756108	1.06388	0.287384	0.560115
FBgn0000449	7.32111	0.878071	0.877448	1.00071	0.316967	NA
FBgn0000451	82.6194	-0.0190207	0.370072	-0.0513971	0.959009	1
FBgn0000454	3560.07	-0.447203	0.162011	-2.76033	0.00577438	0.0500605
FBgn0000455	816.279	-0.19794	0.10774	-1.83719	0.0661816	0.237409
FBgn0000459	29.4874	0.608106	0.319447	1.90362	0.0569598	0.217461
FBgn0000463	219.108	0.220029	0.201893	1.08983	0.275788	0.547825
FBgn0000464	69.1058	0.561029	0.268928	2.08617	0.0369632	0.165338
FBgn0000473	841.055	-0.290672	0.304794	-0.953668	0.340252	0.615066
FBgn0000477	505.336	-0.085149	0.198223	-0.429563	0.667514	0.858293
FBgn0000479	766.597	-0.0616116	0.111233	-0.553899	0.579648	0.810607
FBgn0000482	155.286	-0.421738	0.189156	-2.22958	0.0257756	0.131577
FBgn0000489	697.244	0.451483	0.152371	2.96304	0.00304613	0.0324526
FBgn0000490	146.161	0.293199	0.209227	1.40134	0.161112	0.409072
FBgn0000492	53.0564	0.186153	0.264587	0.703558	0.481708	0.74146
FBgn0000499	298.22	-0.0406276	0.19869	-0.204477	0.83798	0.951078
FBgn0000500	33.257	0.5672	0.529426	1.07135	0.284013	0.556368
FBgn0000504	259.511	0.185846	0.200676	0.926099	0.354395	0.62768
FBgn0000520	79.8457	-0.33878	0.20886	-1.62204	0.104795	0.314424
FBgn0000524	200.937	-0.0244527	0.190018	-0.128686	0.897606	0.981229
FBgn0000527	648.393	-0.153268	0.679307	-0.225624	0.821494	0.942544
FBgn0000529	2.8766	1.19591	1.34396	0.889838	0.373553	NA
FBgn0000533	161.093	-0.338826	0.255632	-1.32545	0.185024	0.442035
FBgn0000535	67.7446	0.272675	0.409239	0.666297	0.505221	0.759221
FBgn0000536	1267.82	0.0966516	0.189071	0.511192	0.609216	0.827406
FBgn0000541	1004.72	0.251854	0.232859	1.08157	0.279443	0.551368
FBgn0000542	136.295	-0.155529	0.323409	-0.480907	0.630583	0.835346
FBgn0000543	234.951	-0.19376	0.185233	-1.04604	0.295545	0.569421
FBgn0000546	341.317	0.373057	0.197759	1.88642	0.0592381	0.222171
FBgn0000547	582.853	0.116572	0.245796	0.474265	0.635311	0.838269
FBgn0000551	6.99048	0.952496	0.546454	1.74305	0.0813249	NA
FBgn0000552	0.221973	0	6.23243	0	1	NA
FBgn0000557	1079.25	0.26612	0.136866	1.94438	0.0518501	0.204899
FBgn0000559	38562.6	-0.131658	0.090287	-1.45821	0.144782	0.383511
FBgn0000560	15.2434	1.49635	0.754825	1.98238	0.0474369	0.19395
FBgn0000562	790.375	-0.235394	0.198095	-1.18829	0.23472	0.503359
FBgn0000564	8.05619	0.897069	0.783937	1.14431	0.252494	NA
FBgn0000565	923.188	0.993106	0.153993	6.44903	1.12571e-10	4.30296e-08
FBgn0000566	1146.45	0.0270861	0.10832	0.250055	0.802545	0.933095
FBgn0000567	355.509	0.808655	0.188925	4.2803	1.86645e-05	0.000993391
FBgn0000568	392.504	0.109509	0.147979	0.740032	0.45928	0.72292
FBgn0000575	714.813	0.187618	0.10748	1.74561	0.080878	0.268968
FBgn0000576	23.7452	-0.0284087	0.37257	-0.0762507	0.93922	1
FBgn0000577	25.1049	0.449285	0.323478	1.38892	0.164857	0.415238
FBgn0000578	351.059	0.0792424	0.169955	0.466254	0.641033	0.841789
FBgn0000579	13418.8	-0.329217	0.183649	-1.79264	0.0730308	0.252386
FBgn0000581	656.807	-0.276617	0.276747	-0.999529	0.317539	0.592855
FBgn0000588	100.466	0.0989285	0.27253	0.363	0.716605	0.883737
FBgn0000591	8.51313	0.816634	0.502464	1.62526	0.104108	NA
FBgn0000592	3477.23	-0.516971	0.28568	-1.80962	0.0703551	0.246582
FBgn0000594	30.4131	2.31139	0.443436	5.21245	1.86361e-07	2.55518e-05
FBgn0000606	0.531114	1.51877	2.90921	0.522056	0.601632	NA
FBgn0000611	1075.8	0.10686	0.101626	1.0515	0.293028	0.566911
FBgn0000615	4086.62	0.668523	0.204326	3.27185	0.00106845	0.0165004
FBgn0000617	83.7229	-0.291749	0.294833	-0.989541	0.322399	0.597435
FBgn0000618	82.3587	-0.149583	0.186792	-0.800796	0.42325	0.690213
FBgn0000625	20.9549	0.50723	0.457068	1.10975	0.267107	0.540443
FBgn0000629	298.133	0.13619	0.14117	0.964723	0.334684	0.608864
FBgn0000633	50.8656	-0.230046	0.371524	-0.619195	0.535788	0.780939
FBgn0000635	609.956	-0.081599	0.145645	-0.56026	0.575302	0.807055
FBgn0000636	653.41	0.0609269	0.107588	0.566301	0.571189	0.803679
FBgn0000639	2669.3	3.56292	0.579084	6.15268	7.6185e-10	2.4025e-07
FBgn0000640	12050.1	0.419968	0.503356	0.834336	0.404092	0.673493
FBgn0000644	114.194	0.831789	0.655563	1.26882	0.204507	0.468516
FBgn0000658	105.738	0.00676884	0.194261	0.034844	0.972204	1
FBgn0000659	205.638	-0.0324331	0.12922	-0.250991	0.801821	0.933007
FBgn0000662	420.935	-0.145968	0.114546	-1.27431	0.202552	0.465427
FBgn0000667	6704.62	-0.565889	0.156558	-3.61456	0.000300861	0.00695065
FBgn0000709	443.005	-0.395658	0.252581	-1.56646	0.117241	0.336145
FBgn0000711	592.772	0.0408862	0.116928	0.34967	0.726586	0.8894
FBgn0000715	28.9507	-0.208146	0.421347	-0.494003	0.621304	0.830895
FBgn0000719	313.689	0.321047	0.165571	1.93903	0.052498	0.206426
FBgn0000721	1666.22	-0.114222	0.16316	-0.700066	0.483886	0.742433
FBgn0000723	518.702	0.0914838	0.17659	0.518056	0.604419	0.827406
FBgn0000808	19.1297	0.147021	0.884185	0.166278	0.867938	0.967837
FBgn0000810	201.361	0.0219853	0.161291	0.136308	0.891577	0.979051
FBgn0000826	64.9622	0.258132	0.821999	0.31403	0.753498	0.905375
FBgn0000927	229.235	-2.52617	1.49035	-1.69502	0.0900724	0.286655
FBgn0000928	20.9653	-0.999086	0.46471	-2.14991	0.0315622	0.149735
FBgn0000964	134.353	0.903136	0.553858	1.63063	0.102969	0.310731
FBgn0000996	410.127	-0.0880527	0.237133	-0.371322	0.710397	0.88097
FBgn0001075	160.147	-0.302751	0.303969	-0.995995	0.319253	0.594492
FBgn0001077	4.2507	1.74554	1.6948	1.02994	0.303038	NA
FBgn0001078	442.802	-0.203579	0.150845	-1.34959	0.177147	0.430799
FBgn0001079	113.433	-0.0796747	0.213136	-0.373821	0.708538	0.880033
FBgn0001083	170.061	-0.408836	0.229852	-1.7787	0.0752895	0.257406
FBgn0001084	49.5022	0.20779	0.251836	0.825099	0.409315	0.678017
FBgn0001085	192.121	0.406199	0.199538	2.0357	0.0417806	0.179137
FBgn0001086	314.358	0.142383	0.311706	0.456787	0.647824	0.846352
FBgn0001087	414.134	-0.133144	0.172639	-0.771229	0.440571	0.705185
FBgn0001089	741.603	-0.106795	0.195019	-0.547611	0.583959	0.813851
FBgn0001090	468.234	0.16566	0.191417	0.86544	0.386797	0.658845
FBgn0001091	15135.3	-0.142336	0.150934	-0.943032	0.345664	0.620759
FBgn0001092	17184	-0.197666	0.126723	-1.55983	0.118801	0.338504
FBgn0001098	5494.93	-0.570921	0.159367	-3.58243	0.000340413	0.00753346
FBgn0001099	47.6076	1.78734	0.656307	2.72333	0.00646281	0.0541674
FBgn0001104	730.332	0.0523461	0.115016	0.455119	0.649024	0.84649
FBgn0001105	1843.68	-0.0870725	0.109092	-0.798153	0.424781	0.691586
FBgn0001108	797.515	-0.204928	0.19122	-1.07169	0.283861	0.556169
FBgn0001112	441.665	0.294785	0.198486	1.48516	0.137501	0.371638
FBgn0001114	2737.19	-0.22044	0.132824	-1.65964	0.0969877	0.300886
FBgn0001120	415.928	0.49542	1.33532	0.371012	0.710628	0.88097
FBgn0001122	575.151	0.108781	0.161056	0.675421	0.499408	0.754616
FBgn0001123	712.866	0.225236	0.155198	1.45128	0.146703	0.386116
FBgn0001124	4661.88	-0.0496735	0.103079	-0.481896	0.62988	0.834854
FBgn0001125	5744.81	-0.485219	0.130191	-3.72698	0.000193787	0.00521199
FBgn0001128	8903.9	-0.607723	0.165827	-3.6648	0.000247531	0.00606284
FBgn0001133	204.992	-0.111422	0.187114	-0.595475	0.551526	0.790158
FBgn0001134	9.28048	-0.0949928	1.73975	-0.0546015	0.956456	NA
FBgn0001137	173.905	0.119036	0.189763	0.627287	0.530471	0.778946
FBgn0001138	78.0165	0.0633926	0.172949	0.36654	0.713962	0.882674
FBgn0001139	721.32	-0.000207705	0.154842	-0.0013414	0.99893	1
FBgn0001142	1739.49	-0.22411	0.147163	-1.52287	0.12779	0.354198
FBgn0001145	3804.54	-0.353326	0.132601	-2.66457	0.00770868	0.060584
FBgn0001147	23.4574	0.0900208	0.581506	0.154806	0.876974	0.972754
FBgn0001148	6.5285	0.446183	0.846768	0.526924	0.598246	NA
FBgn0001149	7995.81	-0.494622	0.145677	-3.39533	0.000685468	0.0123345
FBgn0001150	7.22483	-0.879325	1.09944	-0.799794	0.42383	NA
FBgn0001168	532.61	0.0100408	0.201698	0.0497814	0.960297	1
FBgn0001169	299.015	0.0985631	0.177149	0.556384	0.577949	0.809215
FBgn0001170	6.01013	0.536216	0.699048	0.767066	0.443042	NA
FBgn0001174	0.945581	1.8075	2.30945	0.782652	0.433832	NA
FBgn0001179	204.462	0.177932	0.146113	1.21777	0.223312	0.490485
FBgn0001180	132.661	-0.0858167	1.20958	-0.0709474	0.94344	1
FBgn0001185	147.161	0.272397	0.167558	1.62569	0.104015	0.312821
FBgn0001186	2213.5	0.137651	0.115162	1.19527	0.23198	0.499499
FBgn0001187	876.22	-0.421143	0.26239	-1.60503	0.108488	0.321009
FBgn0001189	426.717	0.0731421	0.0989138	0.739453	0.459632	0.72292
FBgn0001197	1137.53	0.038399	0.18213	0.210832	0.833018	0.948766
FBgn0001202	327.407	0.0658572	0.110517	0.595901	0.551241	0.790065
FBgn0001206	110.956	0.12937	0.302932	0.427061	0.669335	0.859427
FBgn0001208	2073.98	0.523246	0.262598	1.99258	0.0463078	0.191483
FBgn0001215	2178.6	0.0193222	0.133144	0.145122	0.884614	0.976249
FBgn0001216	898.397	-0.446797	0.422334	-1.05792	0.290091	0.562978
FBgn0001217	909.255	0.102267	0.408547	0.250319	0.80234	0.933082
FBgn0001218	8104.81	-0.322296	0.154285	-2.08896	0.0367111	0.164444
FBgn0001220	2800.56	-0.651231	0.109036	-5.97262	2.3347e-09	6.1354e-07
FBgn0001222	578.504	0.103038	0.140889	0.731342	0.46457	0.726909
FBgn0001224	535.942	0.21007	0.275253	0.763188	0.445351	0.710284
FBgn0001225	1678.5	0.101008	0.382306	0.264207	0.79162	0.927247
FBgn0001226	775.966	0.306083	0.369028	0.829429	0.406862	0.675728
FBgn0001227	62.714	0.606999	0.224658	2.70188	0.00689495	0.0568747
FBgn0001228	62.8711	0.00557593	0.570096	0.00978069	0.992196	1
FBgn0001229	93.1522	0.0448878	0.405226	0.110772	0.911797	0.989016
FBgn0001230	963.427	-0.803732	0.567002	-1.41751	0.156333	0.401627
FBgn0001233	11544.7	-1.07605	0.265917	-4.04657	5.19737e-05	0.00207467
FBgn0001234	1490.61	0.220203	0.375272	0.586782	0.55735	0.794104
FBgn0001235	519.219	0.14978	0.225245	0.664966	0.506072	0.759835
FBgn0001247	650.978	0.0374205	0.122831	0.304649	0.760633	0.910314
FBgn0001248	5925.74	-0.353598	0.137377	-2.57392	0.0100553	0.0717406
FBgn0001250	883.83	-0.537592	0.211076	-2.54692	0.010868	0.0754478
FBgn0001253	19.8958	0.232608	0.631264	0.368481	0.712515	0.881692
FBgn0001254	12.8171	0.49031	0.812808	0.60323	0.546355	0.786722
FBgn0001255	12.8917	1.79446	0.450068	3.98708	6.68928e-05	0.00246721
FBgn0001256	10.5161	0.377944	1.02509	0.368694	0.712356	0.881692
FBgn0001257	414.881	0.244713	0.234919	1.04169	0.297555	0.571833
FBgn0001258	1638.66	-0.203083	0.184469	-1.1009	0.270939	0.543211
FBgn0001259	44.6307	-0.00309854	0.382566	-0.00809936	0.993538	1
FBgn0001263	372.031	-0.090837	1.19552	-0.0759809	0.939434	1
FBgn0001269	61.218	0.431457	0.326396	1.32188	0.186208	0.443541
FBgn0001276	59.1403	0.196896	0.276423	0.7123	0.476279	0.736248
FBgn0001280	446.186	0.107254	0.135743	0.790127	0.429454	0.69602
FBgn0001281	690.474	0.913116	0.299006	3.05384	0.00225936	0.0266588
FBgn0001285	3512.54	-0.0856995	0.257202	-0.333199	0.738984	0.897149
FBgn0001291	462.948	0.213629	0.145954	1.46367	0.143284	0.380662
FBgn0001296	390.775	0.640513	0.169778	3.77264	0.000161528	0.0045379
FBgn0001297	1129.37	-0.113334	0.124789	-0.908205	0.36377	0.635892
FBgn0001301	376.903	0.337687	0.166333	2.03019	0.0423369	0.180572
FBgn0001308	1203.65	-0.417875	0.187772	-2.22543	0.0260524	0.13251
FBgn0001311	1004.42	0.0106452	0.381704	0.0278886	0.977751	1
FBgn0001313	24.4056	0.86681	1.68874	0.513289	0.607749	0.827406
FBgn0001316	1326.69	-0.385314	0.211831	-1.81897	0.0689163	0.243983
FBgn0001319	20.7161	-0.0294201	0.355989	-0.0826435	0.934135	0.998744
FBgn0001320	41.2836	0.28174	0.326199	0.863706	0.38775	0.659352
FBgn0001321	170.815	0.226383	0.308759	0.733203	0.463435	0.726157
FBgn0001323	61.5311	0.238428	0.298837	0.797853	0.424956	0.691594
FBgn0001324	313.338	-0.334968	0.325424	-1.02933	0.303326	0.576877
FBgn0001325	133.791	-0.180362	0.175354	-1.02856	0.303685	0.577257
FBgn0001330	147.385	-0.511987	0.269127	-1.9024	0.0571193	0.217674
FBgn0001341	195.189	-0.144901	0.209536	-0.69153	0.489232	0.74651
FBgn0001404	935.705	-0.323056	0.142107	-2.27333	0.0230064	0.12178
FBgn0001491	256.72	0.186794	0.161213	1.15867	0.246589	0.517292
FBgn0001565	749.054	0.330518	0.163886	2.01675	0.0437212	0.184201
FBgn0001612	208.94	0.329876	0.202934	1.62553	0.10405	0.312821
FBgn0001624	917.26	-0.0972416	0.152198	-0.638915	0.522878	0.773585
FBgn0001941	1319.61	-0.272051	0.110764	-2.45613	0.0140443	0.0883013
FBgn0001942	11708.6	-0.0546273	0.0782224	-0.698359	0.484953	0.743067
FBgn0001961	1118.88	-0.430538	0.217339	-1.98095	0.0475973	0.194113
FBgn0001965	291.086	-0.415054	0.2845	-1.45889	0.144595	0.383176
FBgn0001967	3.49407	-0.534625	0.846349	-0.631684	0.527593	NA
FBgn0001970	89.2209	-0.0470539	0.20513	-0.229386	0.818569	0.941242
FBgn0001977	333.221	0.0489211	0.143396	0.341161	0.732982	0.893577
FBgn0001978	729.753	-0.561341	0.222048	-2.52801	0.011471	0.0778227
FBgn0001983	8.26746	0.535859	0.448604	1.1945	0.232281	NA
FBgn0001986	271.73	-0.293001	0.224375	-1.30585	0.191602	0.450572
FBgn0001987	508.109	-0.311542	0.188442	-1.65326	0.0982788	0.303325
FBgn0001989	477.567	-0.814915	0.274539	-2.9683	0.00299448	0.0320719
FBgn0001990	134.171	0.155619	0.199662	0.779415	0.435735	0.701142
FBgn0001991	404.022	-1.00922	0.240196	-4.20167	2.64955e-05	0.00128051
FBgn0001992	2.51086	-0.0429359	1.26889	-0.0338373	0.973007	NA
FBgn0001994	610.623	0.164474	0.152012	1.08198	0.279261	0.551182
FBgn0001995	227.887	-0.382348	0.147305	-2.59562	0.00944206	0.0687626
FBgn0002021	313.337	-0.179547	0.136508	-1.31528	0.188415	0.446634
FBgn0002022	1011.04	-0.054778	0.0816963	-0.670508	0.502534	0.756805
FBgn0002023	73.9466	-0.591784	0.287845	-2.05591	0.0397912	0.173557
FBgn0002031	933.097	-0.491708	0.14912	-3.29739	0.000975896	0.015426
FBgn0002036	522.867	-0.263743	0.155719	-1.69371	0.0903204	0.286978
FBgn0002044	681.443	-0.401252	0.177673	-2.25838	0.0239221	0.125053
FBgn0002069	1343.27	-0.093614	0.104797	-0.893291	0.371701	0.643601
FBgn0002121	1268.75	0.134468	0.211636	0.635377	0.525183	0.775358
FBgn0002174	346.78	-0.784004	0.284157	-2.75905	0.00579696	0.0502217
FBgn0002183	991.7	-0.0550614	0.22118	-0.248943	0.803405	0.933248
FBgn0002283	233.186	-0.035127	0.219069	-0.160347	0.872608	0.971432
FBgn0002284	834.195	-0.0184018	0.202393	-0.0909209	0.927555	0.996099
FBgn0002306	699.176	-0.35331	0.204671	-1.72624	0.0843046	0.276207
FBgn0002354	105.426	-0.511361	0.183857	-2.78129	0.00541433	0.0480408
FBgn0002413	1088.93	0.0246498	0.13751	0.179258	0.857735	0.961132
FBgn0002431	1117.12	-0.244532	0.231907	-1.05444	0.291683	0.565175
FBgn0002440	1194.12	0.0711042	0.61207	0.11617	0.907518	0.986422
FBgn0002441	367.454	-0.299161	0.257667	-1.16104	0.245626	0.516112
FBgn0002466	210.766	-0.036429	0.253313	-0.14381	0.88565	0.976468
FBgn0002521	697.45	0.216736	0.141395	1.53284	0.125315	0.350401
FBgn0002522	18.8974	-0.720135	0.391807	-1.83798	0.0660647	0.237161
FBgn0002524	837.837	-0.213721	0.120385	-1.77531	0.0758463	0.258617
FBgn0002525	835.788	-0.0506575	0.164295	-0.308333	0.757829	0.908243
FBgn0002526	1827.23	-0.347899	0.25111	-1.38544	0.165917	0.416411
FBgn0002531	9026.39	0.149349	0.232005	0.643733	0.519749	0.771761
FBgn0002533	8759.37	-0.106193	0.243674	-0.435799	0.662982	0.854923
FBgn0002534	26185.7	-0.212685	0.275034	-0.773307	0.439341	0.703728
FBgn0002535	57563.6	-0.103599	0.146126	-0.708972	0.478342	0.738554
FBgn0002542	417.485	0.16623	0.244764	0.679144	0.497046	0.752643
FBgn0002543	67.1614	-0.517343	0.50432	-1.02582	0.304975	0.578751
FBgn0002552	213.047	0.142186	0.244877	0.580645	0.56148	0.797096
FBgn0002561	4.0071	0.91052	0.928874	0.98024	0.326968	NA
FBgn0002562	63211.5	0.16772	0.4859	0.345173	0.729964	0.891189
FBgn0002563	95786.2	-0.052998	0.354924	-0.149322	0.8813	0.975407
FBgn0002564	128183	0.275787	0.313432	0.879895	0.378916	0.651274
FBgn0002565	57237.8	0.606315	0.426632	1.42117	0.155269	0.400196
FBgn0002566	658.425	0.235864	0.17036	1.3845	0.166204	0.416803
FBgn0002567	746.756	0.111695	0.175302	0.637159	0.524021	0.774822
FBgn0002569	1048.02	-0.0323086	0.184713	-0.174913	0.861148	0.96316
FBgn0002570	6046.21	-0.328275	0.196876	-1.66742	0.0954314	0.297007
FBgn0002571	2589.15	-0.542615	0.236199	-2.29728	0.0216028	0.117203
FBgn0002573	33.7478	0.3407	0.284976	1.19554	0.231876	0.499468
FBgn0002576	13.5655	-0.176016	0.509024	-0.34579	0.7295	0.891054
FBgn0002577	5.2467	1.14075	0.938418	1.21561	0.224133	NA
FBgn0002578	796.447	0.292092	0.216403	1.34976	0.177094	0.430799
FBgn0002579	8360.13	-0.275773	0.170563	-1.61684	0.105913	0.316661
FBgn0002590	6977.83	-0.235204	0.171468	-1.37171	0.170155	0.422175
FBgn0002592	13.3794	0.930318	0.422054	2.20426	0.0275058	0.137084
FBgn0002593	8235	-0.334188	0.211728	-1.57838	0.114478	0.331654
FBgn0002609	51.0416	0.0267308	0.247678	0.107926	0.914055	0.990285
FBgn0002622	9230.86	-0.456407	0.19794	-2.30579	0.0211226	0.115688
FBgn0002626	5152.5	-0.238985	0.156992	-1.52228	0.127939	0.35452
FBgn0002629	17.8602	0.367646	0.526367	0.698461	0.484889	0.743067
FBgn0002631	2.51171	-0.467125	0.909561	-0.513572	0.607552	NA
FBgn0002632	4.36739	-0.0254663	0.635326	-0.0400839	0.968026	NA
FBgn0002633	10.7482	0.999095	0.522134	1.91349	0.0556859	0.213632
FBgn0002638	852.655	-0.228542	0.172611	-1.32403	0.185494	0.442812
FBgn0002641	286.045	-0.0289724	0.128198	-0.225998	0.821203	0.942491
FBgn0002643	310.92	-0.0429486	0.149623	-0.287046	0.774077	0.919196
FBgn0002645	1072.64	0.0749562	0.14876	0.503873	0.614351	0.827581
FBgn0002673	342.499	0.792413	0.400529	1.97842	0.0478816	0.19502
FBgn0002707	109.389	-0.12114	0.301579	-0.401687	0.687914	0.869735
FBgn0002709	13.803	0.058134	0.475291	0.122312	0.902652	0.983761
FBgn0002715	158.865	1.01317	0.304068	3.33207	0.000862038	0.014198
FBgn0002716	8.44601	1.477	0.912304	1.61898	0.105451	NA
FBgn0002719	7046.1	-0.435206	0.144093	-3.02032	0.00252506	0.0285149
FBgn0002723	168.594	-0.0360879	0.237481	-0.151961	0.879218	0.973794
FBgn0002732	14.8651	0.694784	0.431962	1.60844	0.107739	0.319547
FBgn0002733	59.0743	0.136631	0.290026	0.4711	0.63757	0.839576
FBgn0002734	6.37758	1.2378	0.719931	1.71934	0.0855533	NA
FBgn0002735	15.9112	0.169498	0.498174	0.340239	0.733676	0.89425
FBgn0002736	495.416	0.00178124	0.10816	0.0164686	0.986861	1
FBgn0002772	24802.5	0.0244118	0.240114	0.101667	0.919021	0.993021
FBgn0002773	57306.5	-0.067956	0.219865	-0.309081	0.75726	0.908197
FBgn0002774	406.243	-0.0202252	0.163989	-0.123333	0.901843	0.983274
FBgn0002775	180.268	-0.0529804	0.200488	-0.264257	0.791582	0.927247
FBgn0002778	410.709	-0.0618111	0.153116	-0.403688	0.686442	0.868571
FBgn0002780	2200.79	0.125604	0.127117	0.988101	0.323103	0.597904
FBgn0002781	937.407	-0.0801748	0.210783	-0.380367	0.703673	0.877628
FBgn0002783	788.177	-0.0267015	0.18677	-0.142964	0.886319	0.97654
FBgn0002787	1079.83	0.0376358	0.174699	0.215433	0.82943	0.946826
FBgn0002789	9508.49	-0.46423	0.198632	-2.33714	0.0194321	0.109245
FBgn0002791	260.27	0.317119	0.16809	1.8866	0.0592136	0.222166
FBgn0002838	16.6205	2.40448	0.972334	2.4729	0.0134022	0.0856846
FBgn0002842	54.2958	1.57698	0.392142	4.02144	5.78431e-05	0.00221773
FBgn0002855	1570.91	0	1.70606	0	1	1
FBgn0002856	348.722	0	1.69457	0	1	1
FBgn0002862	1081.31	1.14545	0.283597	4.039	5.36801e-05	0.00211761
FBgn0002863	2272.46	2.96754	1.31772	2.25203	0.0243205	0.126507
FBgn0002865	1170.81	0.922137	0.347291	2.65523	0.00792539	0.061711
FBgn0002868	1213.25	0.377013	0.29432	1.28096	0.200206	0.462105
FBgn0002869	66.2642	3.01348	0.778736	3.86971	0.000108967	0.00347097
FBgn0002872	244.325	0.0871772	0.214909	0.405648	0.685001	0.86788
FBgn0002873	471.522	0.367188	0.219901	1.66979	0.0949607	0.2962
FBgn0002878	102.784	-0.192308	0.323677	-0.594136	0.552421	0.790676
FBgn0002887	133.585	0.0556606	0.223987	0.248499	0.803749	0.93331
FBgn0002891	118.998	-0.188176	0.318624	-0.590589	0.554796	0.792906
FBgn0002899	156.18	-0.254396	0.277976	-0.915172	0.360101	0.633047
FBgn0002901	110.516	0.372994	0.21835	1.70824	0.0875919	0.282048
FBgn0002905	88.29	-0.382311	0.348892	-1.09579	0.273172	0.545763
FBgn0002906	206.844	0.0212957	0.329133	0.0647024	0.948411	1
FBgn0002914	0.024919	0	6.23243	0	1	NA
FBgn0002917	104.315	-0.433702	0.327687	-1.32353	0.18566	0.443041
FBgn0002921	8492.77	-0.189869	0.0862738	-2.20077	0.0277525	0.137823
FBgn0002922	27.3227	0.0964455	0.386631	0.249451	0.803012	0.933248
FBgn0002924	227.885	0.103558	0.300364	0.344774	0.730264	0.891383
FBgn0002926	121.632	1.37522	1.46162	0.940892	0.34676	0.621753
FBgn0002930	554.654	-0.13495	0.250273	-0.539209	0.589743	0.817654
FBgn0002931	90.7457	0.949583	0.229556	4.1366	3.52483e-05	0.00158228
FBgn0002932	206.742	0.284845	0.208033	1.36923	0.170927	0.423248
FBgn0002933	202.38	-0.527285	0.239152	-2.20481	0.0274673	0.137
FBgn0002936	46.0769	-0.52016	1.14445	-0.454508	0.649463	0.84649
FBgn0002937	55.2237	1.49597	1.20467	1.24181	0.214306	0.48002
FBgn0002938	1931.32	0.835438	0.601565	1.38877	0.164902	0.415266
FBgn0002939	3556.97	-0.251625	0.302478	-0.831877	0.405478	0.674026
FBgn0002940	10419	-1.0778	0.816894	-1.31939	0.187039	0.444314
FBgn0002941	11.071	0.463713	0.578319	0.801828	0.422652	0.690043
FBgn0002945	102.526	0.3515	0.165928	2.11839	0.0341419	0.15672
FBgn0002948	143.104	0.16633	0.320863	0.518383	0.604191	0.827406
FBgn0002962	484.208	-0.548259	0.522215	-1.04987	0.293777	0.568185
FBgn0002973	586.831	-0.213051	0.0981095	-2.17157	0.0298884	0.144228
FBgn0002985	81.197	-0.0867414	0.276497	-0.313715	0.753737	0.90549
FBgn0002989	98.9517	-0.0479265	0.275535	-0.17394	0.861913	0.963594
FBgn0003002	14.8015	0.449494	0.442172	1.01656	0.309363	0.584022
FBgn0003008	181.815	0.465512	0.194543	2.39285	0.016718	0.0989231
FBgn0003009	76.7852	0.856804	0.377802	2.26787	0.0233372	0.123015
FBgn0003011	20.6937	2.11966	1.41527	1.49772	0.134207	0.365826
FBgn0003015	449.877	0	1.67745	0	1	1
FBgn0003016	345.347	-0.233756	0.252362	-0.926275	0.354303	0.627665
FBgn0003023	699.36	0.233536	0.997971	0.234011	0.814976	0.93953
FBgn0003028	426.801	0.650253	0.250622	2.59456	0.0094713	0.0687801
FBgn0003034	564.337	0	1.70113	0	1	1
FBgn0003041	403.596	-0.20259	0.183991	-1.10109	0.27086	0.543183
FBgn0003042	101.853	0.372572	0.209936	1.77469	0.0759485	0.258617
FBgn0003044	416.197	0.123416	0.244971	0.503797	0.614404	0.827581
FBgn0003046	320.734	0.0923646	0.204989	0.450584	0.65229	0.84842
FBgn0003048	337.154	-0.182201	0.209479	-0.86978	0.384421	0.656345
FBgn0003053	263.955	-0.672142	0.224965	-2.98776	0.00281032	0.0308792
FBgn0003057	4.17295	0.801199	1.92969	0.415196	0.677999	NA
FBgn0003060	1162.27	0.283655	0.291023	0.97468	0.329719	0.603639
FBgn0003062	332.473	-0.505137	0.339414	-1.48826	0.136682	0.36982
FBgn0003065	5.08483	-1.00731	1.69886	-0.592934	0.553225	NA
FBgn0003068	69.1338	0.491197	0.824711	0.595599	0.551443	0.790158
FBgn0003071	4268.04	-0.246124	0.132995	-1.85062	0.0642237	0.23306
FBgn0003074	7294.36	-0.0842434	0.100183	-0.840896	0.400406	0.671645
FBgn0003076	5076.01	0.284636	0.142321	1.99995	0.0455052	0.189356
FBgn0003079	317.506	0.0569819	0.149404	0.381396	0.70291	0.877516
FBgn0003082	118.11	0.235338	0.288285	0.816336	0.414308	0.682612
FBgn0003086	363.819	0.358033	0.161199	2.22106	0.0263466	0.133254
FBgn0003087	194.442	0.956408	0.342753	2.79037	0.00526472	0.0470987
FBgn0003089	133.311	-0.673915	0.205273	-3.28302	0.00102702	0.0160134
FBgn0003090	55.1055	-0.29224	0.23387	-1.24958	0.211451	0.476787
FBgn0003091	202.093	0.30685	0.260028	1.18007	0.237974	0.50689
FBgn0003093	462.971	0.238533	0.142275	1.67656	0.0936276	0.293859
FBgn0003114	57.883	0.866799	1.68876	0.513276	0.607758	0.827406
FBgn0003116	174.495	-0.0405432	0.205451	-0.197338	0.843563	0.953241
FBgn0003117	30.7125	-0.176108	0.307715	-0.572307	0.567114	0.801143
FBgn0003118	216.556	0.101124	0.158242	0.639047	0.522792	0.773585
FBgn0003124	1263.9	0.463039	0.207562	2.23085	0.0256908	0.131466
FBgn0003129	29.1131	0.467441	0.370991	1.25998	0.207677	0.472093
FBgn0003130	7.95121	-0.27895	0.542759	-0.513948	0.607288	NA
FBgn0003132	238.688	0.974543	0.249777	3.90164	9.55413e-05	0.00316833
FBgn0003134	1012.61	0.189029	0.104801	1.8037	0.0712782	0.248371
FBgn0003137	1796.31	-0.757529	0.283991	-2.66744	0.00764324	0.0602133
FBgn0003139	388.911	-0.0112064	0.127843	-0.0876575	0.930149	0.997131
FBgn0003140	88.255	0.22867	0.71792	0.318518	0.750092	0.903779
FBgn0003141	557.962	0.445812	0.174492	2.55491	0.0106215	0.0742503
FBgn0003145	45.7889	0.866795	1.69631	0.51099	0.609358	0.827406
FBgn0003149	14991.8	-0.257968	0.185429	-1.39119	0.164167	0.414492
FBgn0003159	942.122	-0.145955	0.208227	-0.70094	0.48334	0.74233
FBgn0003162	589.371	0.50804	0.251494	2.02009	0.0433741	0.183126
FBgn0003165	628.604	0.45565	0.158949	2.86665	0.00414847	0.0400219
FBgn0003169	472.273	0.265668	0.100916	2.63257	0.00847413	0.0645877
FBgn0003174	93.3877	-0.18658	0.206393	-0.904003	0.365994	0.637394
FBgn0003175	395.874	-0.0999633	0.254897	-0.392171	0.694932	0.873376
FBgn0003187	580.748	-0.410558	0.206784	-1.98544	0.047095	0.193252
FBgn0003189	433.092	-0.660144	0.277943	-2.37511	0.0175437	0.102168
FBgn0003204	785.077	-0.0837377	0.135902	-0.61616	0.537789	0.78124
FBgn0003205	858.721	0.271552	0.0890018	3.05109	0.00228013	0.026755
FBgn0003206	671.754	0.301724	0.107357	2.81048	0.00494683	0.0451312
FBgn0003209	562.55	0.0994566	0.163855	0.606981	0.543864	0.784661
FBgn0003210	556.513	-0.200242	0.198811	-1.0072	0.313839	0.589142
FBgn0003218	605.705	-0.114809	0.169719	-0.676464	0.498746	0.754153
FBgn0003227	27.3194	-0.0883998	0.364235	-0.2427	0.808238	0.936142
FBgn0003231	3188.14	0.237592	0.110765	2.14501	0.0319523	0.150615
FBgn0003248	158.696	0.800224	1.57706	0.507415	0.611863	0.827406
FBgn0003249	388.236	0	1.68257	0	1	1
FBgn0003250	562.168	0.713525	0.925699	0.770796	0.440828	0.705384
FBgn0003254	52.4076	0.840428	0.581679	1.44483	0.148505	0.388478
FBgn0003255	20.8339	-0.194607	0.703472	-0.276638	0.782058	0.922266
FBgn0003256	512.144	0.409825	0.183495	2.23344	0.0255201	0.130858
FBgn0003257	233.802	-0.219991	0.166531	-1.32102	0.186493	0.443938
FBgn0003261	4825.67	0.207968	0.0910077	2.28517	0.0223027	0.119251
FBgn0003267	2.33854	1.06034	1.5391	0.688935	0.490864	NA
FBgn0003268	160.428	-0.124714	0.265432	-0.469854	0.638459	0.839958
FBgn0003270	0.0823574	0.86682	6.23243	0.139082	0.889385	NA
FBgn0003274	4970.53	-0.16002	0.217359	-0.736201	0.461609	0.724273
FBgn0003275	203.452	-0.366847	0.2407	-1.52408	0.127489	0.353583
FBgn0003277	663.902	-0.117485	0.304084	-0.386355	0.699234	0.875363
FBgn0003278	174.655	-0.171978	0.211025	-0.814964	0.415093	0.683352
FBgn0003279	4792.69	-0.546518	0.300362	-1.81953	0.0688308	0.243817
FBgn0003285	85.3178	0.115976	0.227652	0.509446	0.61044	0.827406
FBgn0003292	132.232	-0.0284263	0.193927	-0.146583	0.883462	0.976092
FBgn0003295	17.1755	0.635534	0.517613	1.22782	0.219515	0.486808
FBgn0003300	7.20303	-0.221596	0.590953	-0.374981	0.707674	NA
FBgn0003301	402.664	-0.560477	0.274447	-2.0422	0.0411317	0.177501
FBgn0003302	149.891	0.473538	0.239422	1.97783	0.0479475	0.195226
FBgn0003308	382.437	-0.036563	0.202636	-0.180437	0.856809	0.960351
FBgn0003310	325.798	0.0709845	0.145571	0.487628	0.625813	0.833053
FBgn0003312	27.6247	0.104273	0.29832	0.349536	0.726687	0.8894
FBgn0003317	314.169	0.229075	0.124141	1.84528	0.0649971	0.234722
FBgn0003319	7.4222	-0.0821264	0.651216	-0.126112	0.899643	NA
FBgn0003321	552.883	0.210098	0.123141	1.70616	0.0879777	0.282739
FBgn0003326	37.3945	0.554459	0.297969	1.8608	0.0627731	0.22998
FBgn0003330	82.7574	-0.643828	0.241272	-2.66847	0.00761973	0.0601472
FBgn0003334	370.026	-0.0424312	0.162247	-0.261522	0.79369	0.928199
FBgn0003339	49.7432	0.368098	0.313036	1.1759	0.239637	0.50803
FBgn0003345	625.378	-0.159008	0.195794	-0.812115	0.416725	0.684628
FBgn0003346	496.065	0.117902	0.120826	0.9758	0.329164	0.603512
FBgn0003353	109.129	0.189798	0.228017	0.832382	0.405193	0.673844
FBgn0003356	2296.34	-1.04593	0.645088	-1.62138	0.104936	0.314424
FBgn0003357	3185.91	-0.89374	0.566556	-1.5775	0.114682	0.331959
FBgn0003358	3020.08	0.242359	0.198447	1.22128	0.22198	0.488709
FBgn0003360	40317.3	-0.504916	0.152464	-3.3117	0.00092731	0.0149007
FBgn0003366	263.478	-0.426274	0.294855	-1.44571	0.148259	0.388076
FBgn0003371	1095.87	-0.420713	0.224831	-1.87124	0.061312	0.226734
FBgn0003372	209.659	6.51612	0.695178	9.37332	7.02878e-21	1.10826e-17
FBgn0003373	862.544	5.75464	0.78292	7.35022	1.97886e-13	1.66409e-10
FBgn0003374	287.026	5.69522	0.716545	7.94817	1.8928e-15	2.17052e-12
FBgn0003375	470.038	7.27269	0.568501	12.7928	1.79963e-37	5.67515e-34
FBgn0003377	1748.83	4.05085	0.311078	13.022	9.17781e-39	3.85896e-35
FBgn0003378	420.248	3.98368	0.372837	10.6848	1.19924e-26	2.52121e-23
FBgn0003380	351.163	0.344826	0.216447	1.59312	0.111134	0.326189
FBgn0003382	5.75199	-0.284439	0.848413	-0.335261	0.737428	NA
FBgn0003386	134.719	-0.0215194	0.270673	-0.0795035	0.936632	0.99962
FBgn0003388	322.856	0.438605	0.177357	2.47301	0.0133982	0.0856846
FBgn0003390	110.208	0.225454	0.205394	1.09767	0.27235	0.545046
FBgn0003391	490.597	-0.0198427	0.233319	-0.0850452	0.932225	0.997717
FBgn0003392	1273.41	-0.0600874	0.139021	-0.432218	0.665583	0.856788
FBgn0003396	358.054	-0.292586	0.267957	-1.09191	0.274871	0.546905
FBgn0003401	94.8599	0.278669	0.307438	0.906425	0.364711	0.636038
FBgn0003410	424.391	0.346018	0.134693	2.56894	0.0102009	0.0723703
FBgn0003411	3.66349	0.0332521	0.924189	0.0359797	0.971299	NA
FBgn0003415	548.391	-0.0406398	0.210954	-0.192647	0.847235	0.955431
FBgn0003416	205.201	-0.195148	0.245303	-0.795538	0.4263	0.692557
FBgn0003423	1326.34	-0.201032	0.122018	-1.64757	0.0994418	0.305194
FBgn0003429	467.917	-0.460191	0.198621	-2.31693	0.0205075	0.113556
FBgn0003430	19.9562	0.0230705	0.472355	0.0488414	0.961046	1
FBgn0003435	2193.3	0.662038	0.228935	2.89182	0.00383017	0.0379229
FBgn0003444	206.226	0.245474	0.170348	1.44102	0.14958	0.390609
FBgn0003447	428.957	-0.104756	0.208041	-0.503534	0.614589	0.827581
FBgn0003448	5.97501	-0.09415	0.585701	-0.160747	0.872292	NA
FBgn0003449	268.961	0.196448	0.156838	1.25255	0.21037	0.47551
FBgn0003450	41.9982	-0.0462965	0.284574	-0.162687	0.870765	0.969823
FBgn0003459	125.913	0.527086	0.212341	2.48226	0.0130551	0.0845364
FBgn0003460	78.6922	0.140133	0.220018	0.636917	0.524179	0.774964
FBgn0003462	1772.61	-0.627961	0.221341	-2.83707	0.00455295	0.0428588
FBgn0003463	235.232	-0.483646	0.222669	-2.17204	0.0298527	0.144111
FBgn0003464	389.32	-0.359988	0.256773	-1.40197	0.160925	0.408843
FBgn0003475	731.112	-0.0857345	0.184997	-0.463436	0.643052	0.843449
FBgn0003479	80.0468	-0.136809	0.259464	-0.527276	0.598002	0.823044
FBgn0003480	48.8047	0.452633	0.358849	1.26134	0.207185	0.471731
FBgn0003482	19.4312	-0.500089	0.613015	-0.815786	0.414622	0.682806
FBgn0003483	190.611	-0.00610874	0.302876	-0.0201691	0.983908	1
FBgn0003486	17.7699	0.866804	1.70714	0.507753	0.611627	0.827406
FBgn0003495	410.506	0.0957984	0.199652	0.479827	0.63135	0.835924
FBgn0003499	89.9501	-0.107584	0.239823	-0.448597	0.653723	0.849221
FBgn0003502	591.426	0.226121	0.203433	1.11153	0.266342	0.540134
FBgn0003507	340.676	0.264231	0.155541	1.69879	0.0893591	0.285711
FBgn0003512	98.6218	-0.579378	0.267862	-2.16297	0.0305436	0.146438
FBgn0003513	19.1543	0.548731	0.523601	1.048	0.294641	0.568635
FBgn0003514	1163.01	0.0276432	0.139072	0.198769	0.842443	0.953038
FBgn0003515	161.916	-0.312176	0.147224	-2.12041	0.0339715	0.156495
FBgn0003517	4330.92	-0.588876	0.272654	-2.15979	0.0307889	0.147166
FBgn0003520	643.657	0.133488	0.151253	0.882544	0.377483	0.650221
FBgn0003525	468.338	0.288627	0.251193	1.14902	0.250547	0.522776
FBgn0003527	106.722	0.849975	0.346621	2.45218	0.0141996	0.0889318
FBgn0003545	224.967	0.571202	0.290618	1.96548	0.0493592	0.198792
FBgn0003557	858.91	-0.492613	0.168074	-2.93094	0.00337939	0.0348549
FBgn0003559	288.91	0.202563	0.102978	1.96705	0.0491776	0.198284
FBgn0003567	434.018	-0.147607	0.187067	-0.789058	0.430078	0.696674
FBgn0003575	500.259	-0.0886681	0.19044	-0.465596	0.641504	0.842208
FBgn0003598	461.659	-0.0931715	0.240374	-0.38761	0.698305	0.875153
FBgn0003607	803.827	0.191165	0.13293	1.43809	0.150409	0.391914
FBgn0003612	633.587	0.236796	0.172738	1.37084	0.170426	0.422598
FBgn0003638	1200.64	-0.233358	0.235921	-0.989139	0.322595	0.597536
FBgn0003651	271.992	-0.0610772	0.1301	-0.469464	0.638738	0.840063
FBgn0003654	141.21	-0.265947	0.155406	-1.71131	0.0870243	0.281041
FBgn0003655	440.691	0.916804	1.27346	0.719934	0.471566	0.732962
FBgn0003656	1150.28	-0.0433118	0.23684	-0.182874	0.854897	0.95906
FBgn0003660	1467.32	0.102467	0.0896299	1.14322	0.252946	0.525558
FBgn0003676	1684.67	-0.462065	0.134779	-3.42832	0.000607331	0.0112565
FBgn0003683	0.771361	0.866772	3.94985	0.219444	0.826304	NA
FBgn0003687	103.763	0.10113	0.281019	0.359871	0.718944	0.884865
FBgn0003701	141.737	0.249015	0.348093	0.715368	0.474382	0.734703
FBgn0003710	65.4471	0.868523	0.383922	2.26224	0.0236827	0.124162
FBgn0003714	145.817	-0.725509	0.210537	-3.44599	0.000568977	0.0108487
FBgn0003716	675.932	0.257001	0.152485	1.68542	0.0919072	0.289829
FBgn0003719	40.7255	0.571933	0.283855	2.01488	0.0439174	0.184719
FBgn0003720	4.20079	0.69943	0.733605	0.953414	0.34038	NA
FBgn0003721	20460.4	-0.0236839	0.121761	-0.194511	0.845775	0.954479
FBgn0003731	616.842	0.0457162	0.206484	0.221403	0.824779	0.943954
FBgn0003733	183.438	0.669866	0.505036	1.32637	0.184716	0.44194
FBgn0003741	63.7133	0.279747	0.254044	1.10118	0.27082	0.543183
FBgn0003742	274.949	0.134203	0.138066	0.972026	0.331038	0.605087
FBgn0003744	458.721	-0.0165714	0.103003	-0.160884	0.872185	0.971113
FBgn0003747	1.4973	-2.02428	1.66561	-1.21534	0.224236	NA
FBgn0003748	3505.47	0.249147	0.180473	1.38052	0.167427	0.418119
FBgn0003751	12.3071	0.482687	1.35322	0.356694	0.721321	0.886476
FBgn0003861	1165.02	-0.387889	0.390168	-0.994158	0.320146	0.595184
FBgn0003862	392.818	0.105059	0.320216	0.328088	0.742845	0.899777
FBgn0003863	4609.19	-0.616206	0.301511	-2.04372	0.0409809	0.176971
FBgn0003865	0.133671	0	6.23243	0	1	NA
FBgn0003866	236.695	0.265078	0.190089	1.3945	0.163168	0.412548
FBgn0003867	324.161	0.138823	0.220279	0.630215	0.528554	0.778407
FBgn0003870	658.857	0.0411401	0.117564	0.349939	0.726385	0.8894
FBgn0003882	342.629	0.32147	0.146786	2.19006	0.02852	0.13985
FBgn0003884	15047.9	-0.550561	0.244511	-2.25168	0.0243423	0.126555
FBgn0003885	1128.71	-0.371581	0.220639	-1.68411	0.0921595	0.290335
FBgn0003886	262.259	-0.415261	0.18864	-2.20134	0.0277121	0.137731
FBgn0003889	3008.59	0.856897	0.350352	2.44581	0.0144526	0.089761
FBgn0003890	889.692	-0.838086	0.166703	-5.02742	4.97122e-07	6.02952e-05
FBgn0003891	2046.73	-0.187258	0.262705	-0.712807	0.475965	0.736063
FBgn0003892	94.5752	-0.0556059	0.228706	-0.243133	0.807902	0.936142
FBgn0003896	60.5427	0.0488173	0.255664	0.190943	0.84857	0.955722
FBgn0003900	29.1003	0.472075	0.522781	0.903007	0.366522	0.63805
FBgn0003916	0.372834	-1.05673	3.39236	-0.311503	0.755419	NA
FBgn0003920	0.554497	0	3.19872	0	1	NA
FBgn0003922	0.10235	0	6.23243	0	1	NA
FBgn0003923	0.175813	-1.05659	6.23243	-0.16953	0.865379	NA
FBgn0003930	2.35615	-3.36105	1.47511	-2.27851	0.0226963	NA
FBgn0003931	0.430997	0.866809	3.31174	0.261738	0.793524	NA
FBgn0003933	0.0551965	0	6.23243	0	1	NA
FBgn0003934	2.33811	-1.05677	1.86673	-0.566108	0.57132	NA
FBgn0003935	1.39608	0.866806	1.95617	0.443113	0.657684	NA
FBgn0003936	0.160515	1.83624	6.20065	0.296137	0.767125	NA
FBgn0003938	1.70716	2.19201	1.39705	1.56902	0.116642	NA
FBgn0003941	7648.77	0.0437036	0.107684	0.405852	0.684851	0.867776
FBgn0003942	12464	0.0104864	0.146148	0.071752	0.942799	1
FBgn0003943	1161.08	0.065733	0.264594	0.24843	0.803802	0.93331
FBgn0003944	98.1343	0.483091	0.230424	2.09652	0.0360357	0.162564
FBgn0003950	30.7183	0.777119	0.539309	1.44095	0.149598	0.390609
FBgn0003961	1920.17	0.107419	0.25773	0.41679	0.676832	0.863513
FBgn0003963	151.957	-0.273899	0.184659	-1.48327	0.138003	0.372677
FBgn0003964	310.123	-0.138603	0.200908	-0.689885	0.490266	0.747231
FBgn0003965	408.032	-0.0341322	0.245023	-0.139302	0.889212	0.978025
FBgn0003969	384.305	-0.018432	0.156506	-0.117772	0.906249	0.985581
FBgn0003975	45.8588	0.52067	0.332117	1.56773	0.116944	0.335711
FBgn0003977	152.72	-0.382333	0.297449	-1.28537	0.198662	0.460647
FBgn0003978	88.818	-0.385947	0.272342	-1.41714	0.156441	0.401741
FBgn0003979	471.228	0	2.56202	0	1	1
FBgn0003980	119.85	0	1.73572	0	1	1
FBgn0003983	342.37	0	2.56208	0	1	1
FBgn0003984	63.5735	0.245053	0.237188	1.03316	0.30153	0.575415
FBgn0003996	195.355	-0.224556	0.16009	-1.40269	0.16071	0.408511
FBgn0003997	150.053	0.495086	0.383119	1.29225	0.19627	0.457203
FBgn0004003	235.785	0.0414963	0.262632	0.158002	0.874455	0.972213
FBgn0004034	48.5143	-1.22009	0.551482	-2.21238	0.0269407	0.13539
FBgn0004045	13896.1	0.909108	1.27585	0.712549	0.476125	0.7361
FBgn0004047	7420	-0.9663	0.329089	-2.93629	0.00332162	0.0344118
FBgn0004049	445.1	0.0486922	0.158482	0.307241	0.75866	0.908726
FBgn0004050	235.484	0.125139	0.200934	0.622786	0.533425	0.780519
FBgn0004052	1.40987	1.78471	1.83696	0.971557	0.331271	NA
FBgn0004053	3.82789	-1.05676	1.7771	-0.594658	0.552072	NA
FBgn0004054	0.146349	0	6.23243	0	1	NA
FBgn0004055	422.136	0.287879	0.155356	1.85303	0.0638781	0.232542
FBgn0004057	641.403	-0.864567	0.176532	-4.89752	9.70549e-07	0.000105539
FBgn0004066	1116.86	-0.189448	0.124477	-1.52196	0.12802	0.354599
FBgn0004087	147.677	0.290719	0.257128	1.13064	0.258205	0.531582
FBgn0004101	147.481	0.17105	0.168615	1.01445	0.31037	0.584712
FBgn0004102	30.0431	-0.289872	0.386959	-0.749101	0.453796	0.718374
FBgn0004103	2181.09	0.0335783	0.0703704	0.477166	0.633244	0.837026
FBgn0004106	340.211	0.708484	0.20425	3.4687	0.000522974	0.0102914
FBgn0004107	260.762	0.421432	0.196653	2.14302	0.0321116	0.151184
FBgn0004108	185.62	0.186137	0.198621	0.937146	0.348683	0.623458
FBgn0004110	1.77115	-0.958739	1.88127	-0.509623	0.610316	NA
FBgn0004117	16054.7	-0.156585	0.205794	-0.760882	0.446728	0.710954
FBgn0004118	58.9108	0.167646	0.357598	0.468812	0.639204	0.840413
FBgn0004132	206.716	-0.27059	0.163985	-1.65009	0.0989247	0.30398
FBgn0004133	207.742	-0.140695	0.218388	-0.644242	0.519418	0.771452
FBgn0004167	2587.85	-0.53959	0.297068	-1.81639	0.0693113	0.244694
FBgn0004168	32.0061	0.117737	0.463201	0.25418	0.799356	0.931807
FBgn0004169	30298.7	-0.117221	0.172258	-0.680495	0.496191	0.752012
FBgn0004170	3.50972	0.965551	0.800959	1.20549	0.228013	NA
FBgn0004171	623.808	0.81773	0.312643	2.61554	0.00890878	0.0664676
FBgn0004172	449.149	0.709761	0.378491	1.87524	0.0607596	0.225286
FBgn0004173	454.398	1.13574	0.45312	2.50649	0.0121937	0.081228
FBgn0004174	621.942	0.772852	0.414547	1.86433	0.0622755	0.228622
FBgn0004175	249.744	1.29348	0.509613	2.53817	0.0111435	0.0764765
FBgn0004177	2939.79	-0.0502004	0.0748457	-0.670718	0.5024	0.756805
FBgn0004179	1397.76	0.0390271	0.0973483	0.400902	0.688492	0.870379
FBgn0004181	15862.2	-1.40237	1.23715	-1.13355	0.256984	0.530681
FBgn0004183	2.50126	-4.39663	1.69017	-2.6013	0.00928724	NA
FBgn0004185	0.566802	0	2.98346	0	1	NA
FBgn0004186	0.101886	0	6.23243	0	1	NA
FBgn0004187	1.21248	-1.07124	2.06904	-0.517744	0.604637	NA
FBgn0004188	0.0255891	0	6.23243	0	1	NA
FBgn0004189	0.049838	0	6.23243	0	1	NA
FBgn0004190	0.0317264	0	6.23243	0	1	NA
FBgn0004191	11.6201	-3.11902	0.854768	-3.64896	0.0002633	0.0063383
FBgn0004192	0.535767	0	3.24728	0	1	NA
FBgn0004197	78.3994	-0.0634488	0.269872	-0.235107	0.814126	0.93953
FBgn0004198	170.132	-0.201094	0.18129	-1.10924	0.267327	0.540481
FBgn0004227	611.765	0.412464	0.101215	4.07514	4.59862e-05	0.00190187
FBgn0004228	1002.14	-0.0993146	0.150223	-0.661115	0.508538	0.761479
FBgn0004237	1569.08	0.206941	0.127956	1.61729	0.105816	0.316445
FBgn0004240	834.726	-0.34866	0.812381	-0.429183	0.66779	0.858337
FBgn0004242	950.228	0.291186	0.17876	1.62892	0.103329	0.311519
FBgn0004244	202.9	-0.0162285	0.256392	-0.0632957	0.949531	1
FBgn0004359	141.584	0.342582	0.181429	1.88825	0.0589927	0.221707
FBgn0004360	23.2968	0.57544	0.368317	1.56235	0.118205	0.337416
FBgn0004362	2201.53	0.348585	0.16939	2.05788	0.0396017	0.172969
FBgn0004363	11690	-0.457795	0.10613	-4.31352	1.60678e-05	0.000904817
FBgn0004367	71.5548	-0.609237	0.336783	-1.80899	0.0704523	0.246652
FBgn0004368	338.517	-0.386798	0.240183	-1.61043	0.107303	0.319077
FBgn0004369	360.676	0.0917961	0.130686	0.702415	0.48242	0.741923
FBgn0004370	481.232	-0.230197	0.198027	-1.16245	0.245052	0.515352
FBgn0004372	35.6137	1.36939	0.354924	3.85826	0.000114198	0.00360122
FBgn0004373	880.772	-0.0602184	0.155902	-0.386258	0.699305	0.875363
FBgn0004374	156.612	0.17359	0.252549	0.687352	0.491861	0.748231
FBgn0004378	186.789	0.32016	0.245364	1.30484	0.191949	0.451135
FBgn0004379	250.414	0.162721	0.262276	0.62042	0.534981	0.780939
FBgn0004380	296.769	0.0533041	0.119809	0.444908	0.656386	0.850766
FBgn0004381	235.967	-0.207424	0.18952	-1.09447	0.273749	0.54625
FBgn0004387	483.349	0.0892314	0.165645	0.538691	0.5901	0.818059
FBgn0004389	0.135975	0	6.23243	0	1	NA
FBgn0004390	274.957	0.139329	0.203434	0.684885	0.493416	0.749242
FBgn0004391	238.669	-0.330058	0.248284	-1.32936	0.18373	0.440581
FBgn0004394	33.8408	-0.310607	0.266554	-1.16527	0.243911	0.513553
FBgn0004395	355.441	0.743515	0.189592	3.92165	8.79433e-05	0.00299815
FBgn0004396	385.784	0.109973	0.17812	0.617412	0.536963	0.781051
FBgn0004397	646.085	-0.475781	0.168691	-2.82043	0.00479593	0.0443193
FBgn0004400	53.3046	0.576361	0.867737	0.664211	0.506555	0.760142
FBgn0004401	1597.6	-0.00363863	0.130413	-0.0279009	0.977741	1
FBgn0004403	1726.1	-0.272817	0.209915	-1.29966	0.193719	0.453353
FBgn0004404	522.02	-0.428284	0.271275	-1.57878	0.114386	0.331602
FBgn0004406	170.276	-0.722317	0.248372	-2.90821	0.00363503	0.0368189
FBgn0004414	275.164	2.06485	1.17423	1.75847	0.0786684	0.263916
FBgn0004419	5141.41	0.351764	0.138267	2.5441	0.0109561	0.0756847
FBgn0004425	1183.7	-0.0964641	0.336196	-0.286928	0.774167	0.919196
FBgn0004426	87.9503	-0.478338	0.358981	-1.33249	0.1827	0.439721
FBgn0004427	1432.04	-0.0974629	0.271468	-0.359021	0.719579	0.885078
FBgn0004428	120.635	0.132328	0.562429	0.23528	0.813992	0.93953
FBgn0004429	50.0124	1.41004	0.767015	1.83835	0.0660113	0.237092
FBgn0004430	3909.36	-0.393767	0.216721	-1.81693	0.0692281	0.244536
FBgn0004431	221.562	0.855013	0.379188	2.25486	0.0241424	0.12584
FBgn0004432	7036.61	-0.202859	0.15552	-1.30439	0.1921	0.451278
FBgn0004435	692.236	0.387766	0.159626	2.42922	0.0151312	0.0922946
FBgn0004436	1404.24	0.58126	0.124175	4.68096	2.85533e-06	0.000231504
FBgn0004449	557.633	0.0930974	0.196714	0.473262	0.636026	0.838544
FBgn0004456	433.418	-0.0847107	0.261	-0.324562	0.745512	0.901183
FBgn0004463	181.657	-0.297986	0.15542	-1.91729	0.0552009	0.212862
FBgn0004465	332.808	-0.392636	0.145509	-2.69836	0.00696825	0.0570596
FBgn0004507	12677.5	0.0260187	0.10891	0.238901	0.811182	0.938051
FBgn0004509	660.978	0.074312	0.186284	0.398917	0.689954	0.871423
FBgn0004510	144.142	-0.0254769	0.205653	-0.123883	0.901408	0.983274
FBgn0004511	2.22859	0.337258	1.11639	0.302096	0.762579	NA
FBgn0004512	621.653	-0.313618	0.148248	-2.1155	0.0343875	0.157349
FBgn0004513	181.797	0.0693124	0.243072	0.285151	0.775528	0.919928
FBgn0004514	23.5718	-0.518931	0.459732	-1.12877	0.258995	0.532079
FBgn0004516	681.87	-0.0872088	0.234397	-0.372056	0.709852	0.880832
FBgn0004552	48.6685	0.0973916	0.356948	0.272845	0.784972	0.924005
FBgn0004554	32.2438	-0.282897	0.406436	-0.696043	0.486402	0.744416
FBgn0004556	184.091	0.236077	0.192638	1.22549	0.220389	0.48736
FBgn0004567	16.4005	0.670099	0.401657	1.66834	0.0952484	0.296584
FBgn0004569	128.38	0.472275	0.299758	1.57552	0.115137	0.332646
FBgn0004573	37.4727	0.134039	0.274318	0.488628	0.625105	0.832725
FBgn0004574	976.689	-0.240148	0.106828	-2.24799	0.0245766	0.127471
FBgn0004575	501.772	0.0741259	0.234659	0.315888	0.752088	0.904369
FBgn0004577	489.208	2.09908	0.401144	5.23274	1.67016e-07	2.34082e-05
FBgn0004580	745.146	0.105487	0.216714	0.486759	0.626429	0.833538
FBgn0004581	87.4957	-0.02557	0.329639	-0.0775698	0.93817	1
FBgn0004583	283.665	0.114096	0.272764	0.418293	0.675733	0.863135
FBgn0004584	333.047	0.294467	0.166679	1.76667	0.0772835	0.261412
FBgn0004587	1330.76	0.0324086	0.123903	0.261564	0.793658	0.928199
FBgn0004588	0.837212	2.80741	2.94579	0.953024	0.340578	NA
FBgn0004589	2.78278	1.17356	1.27305	0.921849	0.356607	NA
FBgn0004590	0.149913	-2.02268	6.20111	-0.32618	0.744288	NA
FBgn0004592	860.169	4.98888	0.258569	19.2942	6.00663e-83	7.57676e-79
FBgn0004593	0.122277	0	6.23243	0	1	NA
FBgn0004594	0.271111	-0.0948455	6.09788	-0.0155539	0.98759	NA
FBgn0004595	282.421	0.37184	0.189397	1.96328	0.0496135	0.199557
FBgn0004597	155.256	0.161363	0.148401	1.08735	0.276883	0.54898
FBgn0004598	821.849	-0.532437	0.250832	-2.12269	0.0337802	0.156091
FBgn0004606	195.576	0.505866	0.172576	2.93127	0.00337584	0.0348469
FBgn0004607	138.992	0.449559	0.264429	1.70012	0.089109	0.285116
FBgn0004611	495.281	-0.00951477	0.162475	-0.0585614	0.953301	1
FBgn0004618	29.7468	0.880855	0.542021	1.62513	0.104135	0.312975
FBgn0004619	35.8346	0.120005	0.410329	0.292461	0.769934	0.916135
FBgn0004620	124.053	-0.11522	0.210286	-0.54792	0.583747	0.813813
FBgn0004622	25.168	-0.35117	0.434282	-0.808621	0.418733	0.686533
FBgn0004623	549.894	0.0285768	0.619781	0.0461079	0.963224	1
FBgn0004629	2418.41	0.216789	0.267845	0.809382	0.418296	0.686046
FBgn0004635	169.159	0.212416	0.165996	1.27965	0.200668	0.462436
FBgn0004636	1089.66	-0.00661384	0.101926	-0.0648884	0.948263	1
FBgn0004638	741.778	0.309553	0.119827	2.58334	0.00978488	0.0703686
FBgn0004643	366.28	-0.192667	0.23615	-0.815866	0.414577	0.682806
FBgn0004644	30.3346	0.501701	0.340652	1.47277	0.140813	0.376881
FBgn0004646	807.95	0.304805	0.126879	2.40233	0.0162911	0.0971614
FBgn0004647	221.06	0.0788489	0.209263	0.376794	0.706327	0.878833
FBgn0004648	1305.86	0.180309	0.143022	1.26071	0.207414	0.471829
FBgn0004649	2326.87	-1.24469	0.93236	-1.33499	0.181879	0.437996
FBgn0004650	409.705	1.73007	0.729334	2.37212	0.0176864	0.102762
FBgn0004652	430.071	-0.140562	0.106309	-1.3222	0.186102	0.443527
FBgn0004654	1481.96	-0.487014	0.202058	-2.41027	0.0159406	0.0958867
FBgn0004655	405.449	-0.367576	0.283865	-1.2949	0.195356	0.455699
FBgn0004656	801.178	0.0114306	0.158498	0.0721184	0.942508	1
FBgn0004657	1610.76	-0.140813	0.156982	-0.896999	0.36972	0.641543
FBgn0004666	51.7141	0.775462	0.776453	0.998724	0.317929	0.593335
FBgn0004687	2170.02	-0.00557299	0.0813308	-0.0685225	0.94537	1
FBgn0004698	442.723	0.251214	0.229188	1.09611	0.273033	0.545729
FBgn0004777	12.707	-0.856215	0.598422	-1.43079	0.152491	0.395623
FBgn0004778	0.222381	0.727463	6.20923	0.117158	0.906735	NA
FBgn0004779	0.120606	0	6.23243	0	1	NA
FBgn0004780	5.1953	-0.117078	0.81021	-0.144503	0.885103	NA
FBgn0004781	2.55675	-0.824763	1.14234	-0.721997	0.470296	NA
FBgn0004782	27.7132	-0.0424266	0.498747	-0.0850663	0.932209	0.997717
FBgn0004783	6.98169	0.0344812	0.732061	0.0471015	0.962432	NA
FBgn0004784	479.484	0.493532	1.32472	0.372555	0.70948	0.880656
FBgn0004795	417.45	-0.00535137	0.338274	-0.0158196	0.987378	1
FBgn0004797	489.411	-0.0230643	0.241911	-0.0953419	0.924043	0.994211
FBgn0004811	269.487	0.517552	0.153408	3.3737	0.00074166	0.0129754
FBgn0004828	3514	0.0367626	0.0817519	0.449685	0.652938	0.848756
FBgn0004832	77.6688	-0.016603	0.300979	-0.0551632	0.956008	1
FBgn0004837	130.57	0.178275	0.203526	0.875929	0.381068	0.653186
FBgn0004838	4703.46	-0.0980139	0.16501	-0.593986	0.552521	0.790676
FBgn0004839	52.1152	-0.231337	0.291147	-0.794571	0.426863	0.692904
FBgn0004841	11.7423	0.294541	0.60637	0.485745	0.627148	0.833658
FBgn0004842	9.91643	1.79948	1.03132	1.74484	0.0810127	0.269043
FBgn0004852	620.955	-0.567815	0.165129	-3.43861	0.000584716	0.0109756
FBgn0004854	16.088	0.736194	0.437755	1.68175	0.0926176	0.291414
FBgn0004855	170.674	0.147371	0.181097	0.813769	0.415778	0.684028
FBgn0004856	342.716	-0.263185	0.21051	-1.25023	0.211217	0.476446
FBgn0004858	148.557	0.152484	0.160898	0.947709	0.343278	0.618145
FBgn0004859	371.016	0.39133	0.254953	1.53491	0.124806	0.350078
FBgn0004860	131.677	0.493078	0.175585	2.8082	0.00498189	0.045373
FBgn0004861	132.438	0.396732	0.180402	2.19915	0.027867	0.13812
FBgn0004862	6.38815	0.230769	0.693334	0.332839	0.739256	NA
FBgn0004863	9.59968	-0.20874	0.451554	-0.46227	0.643888	0.843581
FBgn0004864	342.558	-0.0901601	0.244345	-0.368987	0.712137	0.881692
FBgn0004865	64.4927	0.620382	0.483864	1.28214	0.199794	0.461667
FBgn0004867	6791.94	-0.616454	0.223156	-2.76244	0.00573719	0.0499628
FBgn0004868	3017.47	-0.026191	0.086641	-0.302294	0.762428	0.911589
FBgn0004870	13.2357	0.460466	0.540595	0.851777	0.394338	0.666066
FBgn0004872	351.95	0.0393075	0.288283	0.136351	0.891544	0.979051
FBgn0004875	781.536	-0.246042	0.219927	-1.11875	0.263249	0.53723
FBgn0004876	805.168	-0.369442	0.241136	-1.53209	0.1255	0.350621
FBgn0004878	33.2525	-0.0904086	0.248339	-0.364053	0.715818	0.883557
FBgn0004880	96.7687	0.303056	0.247197	1.22597	0.22021	0.48736
FBgn0004882	1514	0.845496	0.333026	2.53883	0.0111225	0.0764158
FBgn0004885	547.699	0.141345	0.138113	1.0234	0.306117	0.580394
FBgn0004888	2920.22	-0.411014	0.138093	-2.97636	0.00291694	0.0315594
FBgn0004889	1263.21	0.296795	0.123461	2.40395	0.0162189	0.0969138
FBgn0004892	36.3982	0.304226	0.280638	1.08405	0.278342	0.550363
FBgn0004893	379.734	0.179023	0.103865	1.72362	0.0847768	0.27704
FBgn0004895	3.1344	0.00239102	0.939499	0.00254499	0.997969	NA
FBgn0004896	9.27412	0.955901	0.617183	1.54881	0.121426	NA
FBgn0004897	3.81173	0.538154	0.780007	0.689935	0.490235	NA
FBgn0004898	15.7063	0.60559	0.444981	1.36094	0.173534	0.426864
FBgn0004901	319.932	-0.171003	0.13709	-1.24738	0.212258	0.477515
FBgn0004903	455.739	0.0304754	0.148504	0.205216	0.837403	0.950815
FBgn0004907	8420.22	0.0763992	0.135601	0.56341	0.573156	0.805188
FBgn0004908	156.35	0.368422	0.189827	1.94083	0.052279	0.205949
FBgn0004910	589.905	0.130369	0.144629	0.901403	0.367374	0.639004
FBgn0004911	6.10006	-0.110867	0.968181	-0.114511	0.908833	NA
FBgn0004913	590.753	0.0383775	0.182187	0.210649	0.833161	0.948766
FBgn0004914	703.177	-0.110548	0.106886	-1.03426	0.301015	0.57478
FBgn0004915	398.789	0.115558	0.124853	0.925552	0.354679	0.628079
FBgn0004919	179.188	0.685869	0.289307	2.37073	0.017753	0.103006
FBgn0004921	2627.45	0.118434	0.104872	1.12932	0.258763	0.53198
FBgn0004924	1145.8	-0.249794	0.199507	-1.25206	0.210549	0.475636
FBgn0004926	1265.37	-0.279903	0.130712	-2.14138	0.0322437	0.151425
FBgn0004956	20.9313	-0.0870093	0.559703	-0.155456	0.876462	0.972754
FBgn0004957	65.9211	-0.405079	0.307083	-1.31912	0.187129	0.444445
FBgn0004959	34.3541	-0.39712	0.324577	-1.2235	0.221141	0.488183
FBgn0005198	348.048	-0.256031	0.203393	-1.2588	0.208104	0.472535
FBgn0005278	3345.26	0.231709	0.154934	1.49553	0.134775	0.366785
FBgn0005322	471.077	-0.168785	0.125874	-1.34091	0.179949	0.435343
FBgn0005355	212.964	-0.171119	0.186802	-0.916041	0.359645	0.632539
FBgn0005386	348.787	0.225321	0.260795	0.863978	0.3876	0.659346
FBgn0005390	452.953	-1.56486	1.45248	-1.07737	0.281317	0.553506
FBgn0005391	11572.3	-0.95058	0.59968	-1.58515	0.112933	0.329258
FBgn0005411	639.034	0.0310063	0.133578	0.232122	0.816443	0.940169
FBgn0005427	349.929	0.226756	0.162048	1.39931	0.161719	0.410138
FBgn0005533	6349.07	-0.297905	0.169641	-1.75609	0.0790726	0.264779
FBgn0005536	1117.99	-0.0607083	0.106602	-0.569488	0.569025	0.802222
FBgn0005558	51.6077	-0.387778	0.245621	-1.57877	0.114389	0.331602
FBgn0005561	46.3337	-0.180773	0.490428	-0.368602	0.712424	0.881692
FBgn0005564	120.303	-0.0938537	0.271681	-0.345456	0.729752	0.891075
FBgn0005585	6794.74	-0.483699	0.156531	-3.09011	0.00200081	0.0244089
FBgn0005586	293.686	0.0393677	0.236047	0.166779	0.867544	0.967568
FBgn0005590	0.387237	0.866795	3.48488	0.24873	0.803569	NA
FBgn0005593	9162.83	-0.342196	0.186106	-1.83872	0.0659562	0.236961
FBgn0005596	345.916	-0.0162342	0.337305	-0.048129	0.961613	1
FBgn0005612	334.979	0.420768	0.164647	2.55557	0.0106013	0.0741681
FBgn0005613	27.353	0.00668773	0.373016	0.0179288	0.985696	1
FBgn0005614	989.913	0.0042575	0.540945	0.0078705	0.99372	1
FBgn0005616	176.089	0.174557	0.177316	0.984441	0.324899	0.599338
FBgn0005617	377.08	0.0684803	0.196943	0.347717	0.728052	0.890061
FBgn0005619	93.5482	-1.82464	0.960571	-1.89954	0.0574935	0.218316
FBgn0005624	103.347	-0.0766895	0.312911	-0.245084	0.806392	0.93487
FBgn0005626	899.894	-0.510663	0.287476	-1.77636	0.0756729	0.258332
FBgn0005631	186.262	-0.0574103	0.233447	-0.245924	0.805741	0.934499
FBgn0005632	1345.42	-0.158062	0.212204	-0.744862	0.456355	0.720942
FBgn0005633	5441.67	-0.0950697	1.70218	-0.0558518	0.95546	1
FBgn0005636	74.9639	0.28273	0.264426	1.06922	0.28497	0.557046
FBgn0005638	17.8423	-0.979349	1.58424	-0.618184	0.536454	0.780939
FBgn0005640	492.634	-0.085667	0.140749	-0.608652	0.542755	0.783869
FBgn0005642	265.439	-0.116278	0.252183	-0.461086	0.644737	0.844219
FBgn0005648	592.943	-0.108492	0.100858	-1.07569	0.282068	0.554279
FBgn0005649	1255.22	0.0659098	0.143428	0.459533	0.645851	0.844838
FBgn0005655	571.404	-0.245325	0.231267	-1.06079	0.288785	0.561674
FBgn0005658	32.2046	0.222158	0.399919	0.555509	0.578547	0.809606
FBgn0005659	216.641	0.55784	0.206729	2.69841	0.00696715	0.0570596
FBgn0005660	30.3383	-0.675154	0.439156	-1.53739	0.124198	0.348838
FBgn0005664	115.223	0	1.68259	0	1	1
FBgn0005666	11557.3	-0.119533	0.222672	-0.536812	0.591397	0.818868
FBgn0005670	764.789	-0.214553	0.245882	-0.872589	0.382887	0.654791
FBgn0005671	6416.62	-0.41935	0.104906	-3.99738	6.40469e-05	0.00238315
FBgn0005672	381.46	0.44747	0.149491	2.99329	0.00275985	0.030484
FBgn0005674	1008.54	-0.404655	0.187533	-2.15778	0.0309446	0.147686
FBgn0005677	100.561	0.261763	0.182291	1.43597	0.151012	0.392917
FBgn0005683	118.083	0.433517	0.311037	1.39378	0.163384	0.412929
FBgn0005694	448.92	-0.0819113	0.129506	-0.632491	0.527066	0.777173
FBgn0005695	470.43	0.466175	0.172817	2.6975	0.00698629	0.0570758
FBgn0005696	142.652	-0.113001	0.309809	-0.364743	0.715303	0.883444
FBgn0005771	343.306	0.223084	0.142741	1.56286	0.118086	0.337304
FBgn0005775	69.945	-0.112774	0.30134	-0.374241	0.708225	0.880033
FBgn0005777	813.253	-0.0964889	0.0966298	-0.998542	0.318017	0.593347
FBgn0005778	82.4563	0.942666	0.514364	1.83268	0.0668501	0.238745
FBgn0005779	58.9116	1.24703	0.902488	1.38177	0.167041	0.417787
FBgn0008635	1106.93	-0.559587	0.185177	-3.0219	0.00251196	0.0284434
FBgn0008636	4.21743	0.0790865	0.862601	0.0916838	0.926949	NA
FBgn0008646	12.3346	-0.511274	0.566699	-0.902196	0.366953	0.638447
FBgn0008651	26.4247	0.428611	0.382259	1.12126	0.262178	0.535951
FBgn0010014	106.803	0.0825213	0.276221	0.298751	0.76513	0.913176
FBgn0010015	252.435	-0.182781	0.178091	-1.02633	0.304735	0.578625
FBgn0010019	42524	0.0305445	0.217834	0.140219	0.888487	0.97757
FBgn0010038	394.937	-0.542031	0.319622	-1.69585	0.0899146	0.286655
FBgn0010039	525.955	-0.186195	0.185522	-1.00363	0.315559	0.590771
FBgn0010040	151.105	-0.507061	0.280277	-1.80914	0.0704289	0.246638
FBgn0010041	64.7834	-0.603921	0.337208	-1.79095	0.0733021	0.253047
FBgn0010042	77.2311	-0.15057	0.264561	-0.569131	0.569268	0.802407
FBgn0010043	366.613	-1.0035	0.182886	-5.48704	4.0873e-08	7.47205e-06
FBgn0010044	73.8032	-0.499502	0.321985	-1.55132	0.120825	0.342296
FBgn0010051	490.819	-0.357365	0.220411	-1.62136	0.104941	0.314424
FBgn0010052	80.4649	0.468012	0.378188	1.23751	0.215898	0.482263
FBgn0010053	877	-0.355837	0.19056	-1.86732	0.0618567	0.227747
FBgn0010078	6312.11	-0.45002	0.212127	-2.12147	0.0338825	0.156268
FBgn0010097	206.179	-1.09489	1.06757	-1.02559	0.305083	0.578868
FBgn0010100	10772.8	-0.46589	0.11839	-3.93523	8.31177e-05	0.00291235
FBgn0010105	55.454	-0.0484971	0.254578	-0.1905	0.848917	0.955722
FBgn0010109	13.211	0.340509	0.355907	0.956734	0.338701	0.613407
FBgn0010113	476.774	0.0289599	0.207961	0.139257	0.889247	0.978025
FBgn0010114	267.533	-0.091243	0.271343	-0.336264	0.736672	0.89591
FBgn0010173	957.592	0.192316	0.133279	1.44296	0.149032	0.389615
FBgn0010194	86.1513	0.0489595	0.217399	0.225206	0.821819	0.942585
FBgn0010197	4.15839	0.913711	1.02082	0.895073	0.370748	NA
FBgn0010198	9472.7	0.0318504	0.111602	0.285392	0.775344	0.919842
FBgn0010213	1194.61	-0.530908	0.182082	-2.91576	0.00354821	0.0362548
FBgn0010215	863.523	0.25499	0.128089	1.99073	0.0465111	0.19181
FBgn0010217	42854.8	-0.215079	0.171628	-1.25317	0.210145	0.475389
FBgn0010220	160.177	0.149006	0.185818	0.801892	0.422616	0.690043
FBgn0010222	856.416	-0.0908871	0.245083	-0.370842	0.710755	0.88104
FBgn0010223	194.699	0.267499	0.138791	1.92735	0.0539355	0.209723
FBgn0010225	4499.33	0.100676	0.164071	0.613613	0.539471	0.781882
FBgn0010226	5506.31	0.028926	0.269177	0.107461	0.914423	0.990429
FBgn0010228	1589.74	0.289197	0.141146	2.04893	0.0404691	0.175301
FBgn0010235	863.907	-0.0148048	0.0715083	-0.207037	0.835981	0.950582
FBgn0010238	661.341	0.0518836	0.135634	0.382526	0.702071	0.877516
FBgn0010240	52.3668	0.323546	0.390791	0.827927	0.407712	0.676651
FBgn0010241	439.374	0.284056	0.198647	1.42995	0.152731	0.395998
FBgn0010246	2792	-0.539261	0.167179	-3.22564	0.00125689	0.0180086
FBgn0010247	445.087	0.240351	0.182874	1.3143	0.188746	0.447075
FBgn0010258	94.8647	0.608141	0.309925	1.96222	0.0497371	0.199617
FBgn0010263	1365.68	0.0740204	0.19144	0.386651	0.699015	0.875363
FBgn0010265	6506.97	0.0176203	0.134252	0.131248	0.895579	0.980528
FBgn0010269	308.701	-0.158645	0.154442	-1.02722	0.304318	0.57808
FBgn0010278	684.677	-0.129645	0.179196	-0.723483	0.469383	0.731341
FBgn0010280	692.814	-0.258371	0.194074	-1.3313	0.183091	0.439907
FBgn0010282	482.867	0.0113915	0.150796	0.0755425	0.939783	1
FBgn0010287	50.7162	0.200618	0.295921	0.677946	0.497806	0.753385
FBgn0010288	1023.59	0.240519	0.181465	1.32543	0.185028	0.442035
FBgn0010292	254.574	-0.0516314	0.141751	-0.364239	0.71568	0.883557
FBgn0010294	302.892	-0.814081	0.183927	-4.4261	9.59514e-06	0.000602155
FBgn0010295	1509.48	-0.742613	0.229792	-3.23168	0.00123065	0.017802
FBgn0010296	0.0899075	-0.0947712	6.23243	-0.0152062	0.987868	NA
FBgn0010300	686.804	0.00284938	0.239545	0.0118949	0.990509	1
FBgn0010303	456.675	-0.352709	0.224307	-1.57244	0.115849	0.333786
FBgn0010309	185.603	-0.299438	0.252603	-1.18541	0.235855	0.504688
FBgn0010313	396.294	0.341409	0.149219	2.28798	0.0221388	0.118848
FBgn0010314	213.716	0.729615	0.294029	2.48144	0.0130854	0.0846022
FBgn0010315	302.215	0.0725566	0.1598	0.454047	0.649795	0.846708
FBgn0010316	260.338	0.403399	0.150978	2.6719	0.00754227	0.059873
FBgn0010317	85.8594	1.71276	0.83518	2.05077	0.0402893	0.174926
FBgn0010323	2.5047	1.11825	1.40711	0.794714	0.42678	NA
FBgn0010328	946.341	-0.360954	0.260525	-1.38549	0.165903	0.416411
FBgn0010329	42.2378	0.440499	0.348489	1.26403	0.206221	0.471001
FBgn0010333	746.612	-0.287304	0.125471	-2.28981	0.0220324	0.118413
FBgn0010339	485.383	-0.26116	0.127756	-2.04421	0.0409331	0.176886
FBgn0010340	144.489	-0.000496868	0.193492	-0.0025679	0.997951	1
FBgn0010341	1596.45	-0.0281482	0.0690585	-0.407599	0.683568	0.866847
FBgn0010342	355.269	0.182851	0.248162	0.736821	0.461231	0.72392
FBgn0010348	4399.18	0.120505	0.109976	1.09573	0.273195	0.545763
FBgn0010350	1250.6	0.334542	0.103866	3.22091	0.00127786	0.0181519
FBgn0010352	5913.03	-0.27878	0.133668	-2.08562	0.0370133	0.165504
FBgn0010355	480.63	-0.362534	0.267098	-1.35731	0.174684	0.42819
FBgn0010356	218.92	0.15079	0.160169	0.941445	0.346477	0.621482
FBgn0010357	5737.52	-0.909213	0.325318	-2.79485	0.00519241	0.0467169
FBgn0010358	0.734468	0.716316	3.32499	0.215434	0.829429	NA
FBgn0010359	0.186447	-0.094808	6.23243	-0.015212	0.987863	NA
FBgn0010379	772.914	0.0825384	0.143931	0.573459	0.566334	0.800598
FBgn0010380	717.256	-0.425634	0.191291	-2.22506	0.0260772	0.132529
FBgn0010382	419.425	0.152632	0.293079	0.520788	0.602515	0.826999
FBgn0010383	175.674	-1.08212	0.289136	-3.74259	0.000182134	0.00496559
FBgn0010385	91.4661	-0.53381	1.02605	-0.520258	0.602884	0.827146
FBgn0010387	1752.58	-0.795391	0.230016	-3.45798	0.000544233	0.0105615
FBgn0010388	189.778	-0.747275	0.794177	-0.940943	0.346734	0.621753
FBgn0010389	153.586	0.298311	0.217003	1.37469	0.169228	0.420722
FBgn0010391	993.444	-0.497932	0.206369	-2.41283	0.0158294	0.0953543
FBgn0010395	222.72	0.251843	0.207077	1.21618	0.223916	0.490871
FBgn0010397	929.645	-0.203236	0.144761	-1.40395	0.160335	0.407919
FBgn0010398	107.331	0.328616	0.233641	1.4065	0.159575	0.406315
FBgn0010399	56.0532	-0.0424301	0.363836	-0.116619	0.907162	0.986121
FBgn0010401	127.097	1.08277	0.895	1.2098	0.226357	0.493351
FBgn0010403	164.275	0.803564	1.59047	0.505237	0.613392	0.827581
FBgn0010406	545.353	0.497151	0.152102	3.26854	0.00108102	0.0166091
FBgn0010407	27.4869	0.589316	0.283881	2.07593	0.0379004	0.168159
FBgn0010408	6693.17	-0.5844	0.2537	-2.30351	0.0212504	0.116151
FBgn0010409	5196.63	-0.169932	0.175809	-0.966574	0.333757	0.60812
FBgn0010411	9713.51	-0.250212	0.145268	-1.72241	0.0849946	0.277464
FBgn0010412	3826.08	-0.191243	0.184541	-1.03632	0.300054	0.573829
FBgn0010414	39.6426	-0.394902	0.332945	-1.18609	0.235588	0.504449
FBgn0010415	1582.75	0.5342	0.144001	3.7097	0.000207507	0.00541924
FBgn0010416	411.052	0.0929722	0.121989	0.762134	0.44598	0.710284
FBgn0010417	247.625	0.141626	0.153189	0.924517	0.355217	0.628166
FBgn0010421	160.725	0.269154	0.164524	1.63596	0.101849	0.308827
FBgn0010422	347.811	-0.170417	0.192907	-0.883417	0.377011	0.649764
FBgn0010423	2491.47	-0.155797	0.235792	-0.660736	0.508781	0.761753
FBgn0010424	5650.94	0.11657	0.177768	0.655745	0.511988	0.764467
FBgn0010425	3393.36	-0.481851	0.341785	-1.40981	0.158596	0.405047
FBgn0010431	559.304	-0.0980108	1.21869	-0.0804233	0.935901	0.99962
FBgn0010433	4.40328	1.35425	0.684187	1.97935	0.0477767	NA
FBgn0010434	1587.05	-0.311573	0.286399	-1.0879	0.27664	0.54883
FBgn0010435	2550.62	0.103816	0.121937	0.851389	0.394553	0.66634
FBgn0010438	180.553	-0.17352	0.173811	-0.998331	0.318119	0.593427
FBgn0010441	173.867	-0.1478	0.237284	-0.622883	0.533361	0.780519
FBgn0010452	103.848	0.420516	0.18803	2.23643	0.0253234	0.13022
FBgn0010453	32.1601	-0.372482	0.295481	-1.2606	0.207455	0.471829
FBgn0010470	1481.82	-0.0691405	0.173998	-0.397363	0.6911	0.871882
FBgn0010473	289.814	-0.0442737	0.214364	-0.206535	0.836373	0.950582
FBgn0010482	3811.33	-0.321172	0.210657	-1.52462	0.127354	0.35341
FBgn0010488	3414.25	-0.0088781	0.168805	-0.0525937	0.958056	1
FBgn0010497	1215.69	-0.205886	0.171561	-1.20007	0.230111	0.497109
FBgn0010501	193.509	0.0672449	0.170576	0.394223	0.693416	0.87265
FBgn0010504	670.051	-0.126987	0.171745	-0.739393	0.459669	0.72292
FBgn0010516	2712.78	-0.413799	0.117299	-3.52771	0.000419166	0.0087539
FBgn0010520	84.4704	-0.171515	0.231576	-0.740641	0.458911	0.722746
FBgn0010531	172.654	-0.284093	0.142635	-1.99175	0.0463984	0.191515
FBgn0010548	1874.69	-0.377028	0.0978893	-3.85158	0.000117358	0.00364109
FBgn0010549	37.1812	-0.793219	0.361462	-2.19448	0.028201	0.139065
FBgn0010551	2046.34	-0.544379	0.143771	-3.78642	0.000152834	0.00432252
FBgn0010583	442.622	-0.0830621	0.161672	-0.513768	0.607414	0.827406
FBgn0010590	795.952	-0.133569	0.194121	-0.68807	0.491409	0.748231
FBgn0010591	1144.97	-0.340445	0.101063	-3.36864	0.000755411	0.013089
FBgn0010602	424.473	-0.226163	0.216608	-1.04411	0.296435	0.570527
FBgn0010607	146.203	0.139727	0.170427	0.819864	0.412293	0.680716
FBgn0010611	834.815	-0.557825	0.109672	-5.08632	3.65084e-07	4.69915e-05
FBgn0010612	2968.03	-0.553974	0.202481	-2.73592	0.00622054	0.0525911
FBgn0010620	888.257	0.266967	0.143484	1.86061	0.0627997	0.23001
FBgn0010621	1358.02	-0.622511	0.186083	-3.34534	0.000821826	0.0137221
FBgn0010622	114.087	-0.0837994	0.196755	-0.425908	0.670175	0.85967
FBgn0010638	1197.62	-0.219444	0.141947	-1.54596	0.122114	0.344675
FBgn0010651	808.93	0.0630819	0.172982	0.364673	0.715355	0.883444
FBgn0010660	472.552	0.0331819	0.255848	0.129694	0.896809	0.980706
FBgn0010741	688.901	-0.182911	0.109082	-1.67682	0.0935776	0.293859
FBgn0010747	902.296	-0.0785675	0.113747	-0.69072	0.489742	0.746927
FBgn0010750	331.296	0.0870664	0.137413	0.633613	0.526333	0.776482
FBgn0010762	363.924	0.0964544	0.168187	0.573494	0.56631	0.800598
FBgn0010768	69.7803	0.394832	0.222346	1.77576	0.0757729	0.258534
FBgn0010770	142.786	0.000451299	0.19411	0.00232497	0.998145	1
FBgn0010772	657.166	-0.0398282	0.130053	-0.306246	0.759417	0.909282
FBgn0010774	666.832	0.107971	0.151791	0.711314	0.47689	0.736831
FBgn0010786	1060.47	-0.279715	0.162657	-1.71966	0.0854934	0.278107
FBgn0010803	508.983	-0.166224	0.128257	-1.29602	0.194969	0.455518
FBgn0010808	742.899	-0.449259	0.148171	-3.03203	0.00242917	0.027809
FBgn0010825	564.457	-0.0605892	0.175064	-0.346097	0.72927	0.890946
FBgn0010830	182.401	0.210995	0.2072	1.01832	0.308528	0.583562
FBgn0010877	449.331	-0.0281584	0.178321	-0.157908	0.874529	0.972213
FBgn0010894	308.623	0.33941	0.138086	2.45797	0.0139726	0.088074
FBgn0010905	581.871	-0.0549889	0.254228	-0.216298	0.828756	0.946142
FBgn0010909	1116.2	0.128577	0.175499	0.732636	0.46378	0.726157
FBgn0010926	279.527	-0.0708537	0.145227	-0.487884	0.625632	0.833053
FBgn0011016	1908.73	-0.290117	0.131034	-2.21406	0.0268248	0.134915
FBgn0011020	121.848	0.145551	0.258594	0.562854	0.573534	0.805541
FBgn0011202	586.84	0.262394	0.138137	1.89953	0.0574953	0.218316
FBgn0011204	1165.43	-0.656759	0.139806	-4.69764	2.63187e-06	0.000221323
FBgn0011205	1668.81	0.0336076	0.0829136	0.405333	0.685233	0.867954
FBgn0011206	1350.78	0.298811	0.256693	1.16408	0.244391	0.514143
FBgn0011207	550.401	-0.0335211	0.124519	-0.269205	0.787772	0.925315
FBgn0011211	15747.3	-0.643221	0.218444	-2.94456	0.00323417	0.0337156
FBgn0011217	4822.26	-0.0243562	0.102878	-0.236749	0.812852	0.938775
FBgn0011224	1147.79	0.735783	0.115183	6.38795	1.68127e-10	6.23749e-08
FBgn0011225	1840.05	-0.326964	0.241138	-1.35592	0.175125	0.428354
FBgn0011227	971.216	-0.407774	0.189041	-2.15706	0.0310006	0.147898
FBgn0011230	2232.87	-0.0316116	0.186356	-0.16963	0.865301	0.966092
FBgn0011232	397.738	-0.135119	0.149374	-0.904564	0.365696	0.637101
FBgn0011236	247.903	-0.12245	0.195521	-0.626277	0.531133	0.77949
FBgn0011239	138.111	1.2987	0.493364	2.63234	0.00847997	0.0645932
FBgn0011244	1392.56	0.800616	0.336373	2.38015	0.0173057	0.101062
FBgn0011259	148.355	0.596823	0.221541	2.69396	0.00706081	0.0575356
FBgn0011260	565.628	0.245509	0.204119	1.20277	0.229064	0.49593
FBgn0011270	515.489	0.762462	0.448903	1.6985	0.0894132	0.285711
FBgn0011272	3194.98	-0.346399	0.21654	-1.5997	0.109665	0.323205
FBgn0011274	500.702	0.0123168	0.19301	0.0638142	0.949118	1
FBgn0011276	1.51664	-0.48096	1.10005	-0.437215	0.661955	NA
FBgn0011277	1.83549	0.81782	1.32386	0.617754	0.536737	NA
FBgn0011278	2.33286	-0.0949626	1.82149	-0.0521345	0.958422	NA
FBgn0011279	79.3471	0.900334	1.29144	0.697156	0.485705	0.743801
FBgn0011280	404.098	0.488632	0.970241	0.503619	0.614529	0.827581
FBgn0011281	177.677	-0.824593	1.0802	-0.763369	0.445243	0.710284
FBgn0011282	35.0157	-0.0950051	1.70121	-0.0558455	0.955465	1
FBgn0011283	72.2818	-0.885429	0.310446	-2.85212	0.00434293	0.0414386
FBgn0011284	8173.97	-0.222174	0.176515	-1.25867	0.20815	0.472535
FBgn0011286	1539.49	-0.628294	0.255722	-2.45694	0.0140127	0.0881577
FBgn0011288	404.259	0.223556	0.255877	0.873685	0.38229	0.654391
FBgn0011289	569.95	-0.00979862	0.168318	-0.0582151	0.953577	1
FBgn0011290	169.998	-0.0573754	0.198576	-0.288934	0.772632	0.91796
FBgn0011291	88.2939	-0.241209	0.229839	-1.04947	0.293964	0.568287
FBgn0011293	177.768	1.91434	1.1777	1.62549	0.104059	0.312821
FBgn0011294	49.6308	0	1.70056	0	1	1
FBgn0011296	2481.7	-0.269472	0.238727	-1.12879	0.258988	0.532079
FBgn0011297	190.118	-0.516332	0.162162	-3.18405	0.00145228	0.0198621
FBgn0011300	565.167	0.0885812	0.132362	0.669233	0.503347	0.757482
FBgn0011305	212.895	0.441008	0.15798	2.79154	0.00524582	0.0469846
FBgn0011327	985.871	0.41283	0.158561	2.60361	0.00922487	0.0677708
FBgn0011335	153.855	-0.00239071	0.16799	-0.0142313	0.988645	1
FBgn0011336	1911.08	-0.239046	0.107334	-2.22712	0.0259389	0.132146
FBgn0011361	2100.14	-0.537607	0.132075	-4.07047	4.6918e-05	0.00193406
FBgn0011455	1669.51	-0.232639	0.143943	-1.61619	0.106053	0.316703
FBgn0011474	424.51	-0.0348946	0.228649	-0.152612	0.878704	0.97373
FBgn0011476	101.158	-0.0997638	0.245697	-0.406044	0.684711	0.867772
FBgn0011481	510.84	0.0578239	0.15493	0.373226	0.708981	0.880358
FBgn0011509	439.679	-0.0399461	0.12747	-0.313377	0.753995	0.905713
FBgn0011554	279.469	-0.126791	0.119694	-1.0593	0.289464	0.562384
FBgn0011555	987.78	0.204609	0.217329	0.941471	0.346463	0.621482
FBgn0011556	664.593	-0.233592	0.148443	-1.57362	0.115576	0.333382
FBgn0011559	5460.98	0.621466	0.624091	0.995795	0.31935	0.594492
FBgn0011566	156.223	0.271681	0.243691	1.11486	0.26491	0.538725
FBgn0011569	49.1561	1.3138	0.395486	3.32199	0.000893784	0.0144912
FBgn0011570	690.389	0.0438826	0.103841	0.422594	0.672591	0.861076
FBgn0011573	421.841	-0.274128	0.177433	-1.54497	0.122354	0.345197
FBgn0011576	429.355	0.27656	0.17161	1.61156	0.107059	0.31865
FBgn0011581	115.617	0.332198	0.270292	1.22904	0.219058	0.485965
FBgn0011582	33.1573	0.0432891	0.446724	0.0969035	0.922803	0.993834
FBgn0011584	1644.99	0.0718932	0.145374	0.494541	0.620924	0.830838
FBgn0011586	552.737	0.197434	0.138086	1.42979	0.152776	0.395998
FBgn0011589	67.823	-0.196031	0.231339	-0.847374	0.396787	0.66818
FBgn0011591	224.075	0.519081	0.216724	2.39513	0.0166146	0.0985781
FBgn0011592	233.509	-0.0474508	0.175561	-0.270281	0.786944	0.925053
FBgn0011596	276.65	1.01048	0.392685	2.57327	0.0100742	0.0717538
FBgn0011603	645.956	-0.17673	0.150282	-1.17599	0.239601	0.50803
FBgn0011604	575.546	0.0776707	0.219347	0.354099	0.723264	0.887497
FBgn0011606	443.317	0.073913	0.316588	0.233468	0.815398	0.939531
FBgn0011638	840.316	-0.165713	0.138649	-1.1952	0.232011	0.499499
FBgn0011640	498.796	-0.329132	0.225419	-1.46009	0.144266	0.382547
FBgn0011642	766.208	0.388907	0.120024	3.24024	0.0011943	0.0176197
FBgn0011648	578.823	0.021914	0.114855	0.190797	0.848685	0.955722
FBgn0011653	24.4687	0.512798	0.463265	1.10692	0.268327	0.54115
FBgn0011655	175.847	-0.131188	0.234166	-0.560234	0.57532	0.807055
FBgn0011656	668.698	0.110456	0.0976486	1.13116	0.257987	0.531466
FBgn0011659	116.735	0.0153725	0.241473	0.0636612	0.94924	1
FBgn0011660	197.629	-0.0224138	0.215517	-0.104	0.917169	0.992125
FBgn0011661	2795.15	-0.189013	0.104993	-1.80024	0.0718228	0.249373
FBgn0011666	407.251	0.491327	0.158545	3.09898	0.0019419	0.0240148
FBgn0011668	931.486	0.866787	1.6945	0.511529	0.608981	0.827406
FBgn0011669	3143.39	1.76549	1.59095	1.1097	0.267127	0.540443
FBgn0011670	672.044	0	1.70697	0	1	1
FBgn0011672	860.665	0.253652	0.105481	2.40471	0.0161854	0.096803
FBgn0011674	102.62	0.021385	0.243313	0.0878906	0.929964	0.997073
FBgn0011676	37.9653	0.444545	0.426427	1.04249	0.297185	0.571448
FBgn0011692	219.129	0.0427764	0.265697	0.160997	0.872096	0.9711
FBgn0011693	1697.49	0.866728	1.6789	0.516249	0.605681	0.827406
FBgn0011694	4982.13	0.866771	1.68633	0.513997	0.607254	0.827406
FBgn0011695	3819.35	-0.6633	0.20277	-3.27119	0.00107096	0.0165121
FBgn0011701	54.0044	0.0134409	0.304191	0.0441858	0.964756	1
FBgn0011703	755.162	-0.0529178	0.215962	-0.245033	0.806431	0.93487
FBgn0011704	768.117	-0.257687	0.266629	-0.966463	0.333813	0.608124
FBgn0011705	390.33	0.295207	0.184386	1.60103	0.109371	0.322714
FBgn0011706	21.7105	0.114087	0.438129	0.260396	0.794558	0.928961
FBgn0011708	758.454	-0.0753103	0.0897228	-0.839367	0.401264	0.672491
FBgn0011710	474.739	0.28915	0.149436	1.93495	0.0529969	0.207478
FBgn0011715	262.357	-0.107905	0.215209	-0.501396	0.616093	0.827713
FBgn0011722	2295.91	-0.53968	0.171835	-3.14068	0.00168557	0.0218293
FBgn0011723	43.595	-0.00826478	0.303872	-0.0271982	0.978302	1
FBgn0011725	1649.59	0.20014	0.21077	0.949569	0.342331	0.617117
FBgn0011726	5844.58	0.241615	0.14231	1.69781	0.0895445	0.285953
FBgn0011737	297.853	0.104834	0.212075	0.494328	0.621074	0.830838
FBgn0011739	448.191	0.230112	0.16625	1.38413	0.166319	0.416955
FBgn0011740	315.377	0.0780555	0.186887	0.417661	0.676195	0.863312
FBgn0011741	240.192	-0.123098	0.156764	-0.785242	0.432312	0.698231
FBgn0011742	1220.01	-0.00082192	0.0916014	-0.00897278	0.992841	1
FBgn0011743	288.246	0.886422	0.336957	2.63066	0.00852182	0.0648041
FBgn0011745	946.729	-0.0583075	0.107454	-0.542625	0.587388	0.816065
FBgn0011746	122.492	-0.109506	0.226054	-0.484425	0.628084	0.834215
FBgn0011747	2002.33	0.241935	0.190027	1.27316	0.202961	0.466075
FBgn0011754	1276.26	-0.124741	0.0807241	-1.54527	0.12228	0.345065
FBgn0011758	13.1564	0.506322	0.511305	0.990253	0.32205	0.597109
FBgn0011760	2830.5	0.123919	0.116424	1.06438	0.287158	0.560115
FBgn0011761	3450.33	1.13803	0.748245	1.52093	0.128278	0.35508
FBgn0011762	82.2197	0.0679987	0.258484	0.263067	0.792499	0.927671
FBgn0011763	797.417	0.131514	0.106699	1.23256	0.217739	0.484573
FBgn0011766	802.28	-0.0942149	0.160835	-0.585785	0.55802	0.794247
FBgn0011768	1336.64	-0.447089	0.194177	-2.30248	0.021308	0.116193
FBgn0011769	64.3286	-0.189066	0.262615	-0.719934	0.471565	0.732962
FBgn0011770	1237.54	-0.420137	0.171943	-2.44346	0.014547	0.089976
FBgn0011771	349.66	0.130912	0.156466	0.83668	0.402772	0.673402
FBgn0011774	163.961	0.379832	0.217673	1.74496	0.080991	0.269043
FBgn0011785	474.432	-0.252086	0.32598	-0.77332	0.439333	0.703728
FBgn0011787	195.267	-0.700003	0.250412	-2.7954	0.00518356	0.0466705
FBgn0011802	210.498	0.217312	0.215182	1.0099	0.312543	0.587456
FBgn0011812	0.656788	-1.00428	2.47708	-0.405428	0.685163	NA
FBgn0011817	483.445	0.503211	0.197905	2.54269	0.0110002	0.0759062
FBgn0011818	322.689	0.232481	0.14771	1.5739	0.11551	0.333269
FBgn0011822	367.51	-0.255115	0.256033	-0.996417	0.319048	0.594368
FBgn0011824	277.375	0.161814	0.162636	0.99495	0.319761	0.594818
FBgn0011826	466.302	-0.0907616	0.139725	-0.649574	0.515968	0.768045
FBgn0011828	932.225	-0.226562	0.144125	-1.57199	0.115954	0.333787
FBgn0011829	37.3428	0.106513	0.316347	0.336697	0.736345	0.895858
FBgn0011832	0.0384725	0	6.23243	0	1	NA
FBgn0011834	190.145	0.0348538	0.17007	0.204938	0.83762	0.950845
FBgn0011836	232.172	-0.105769	0.165211	-0.640204	0.52204	0.773177
FBgn0011837	269.195	-0.691538	0.425933	-1.62358	0.104464	0.313667
FBgn0011845	0.0935278	0	6.23243	0	1	NA
FBgn0011850	0.0344689	0	6.23243	0	1	NA
FBgn0011865	0.0532851	-1.05653	6.23243	-0.169521	0.865386	NA
FBgn0011870	0.045201	0	6.23243	0	1	NA
FBgn0011872	0.220842	0	6.23243	0	1	NA
FBgn0011877	0.036013	0	6.23243	0	1	NA
FBgn0011891	0.1257	0.866801	6.23243	0.139079	0.889388	NA
FBgn0011895	0.0350178	0	6.23243	0	1	NA
FBgn0011909	0.045201	0	6.23243	0	1	NA
FBgn0011916	0.189443	0	6.23243	0	1	NA
FBgn0011937	0.0939553	0.86682	6.23243	0.139082	0.889385	NA
FBgn0011954	0.0301755	0	6.23243	0	1	NA
FBgn0011959	0.148608	2.40858	6.1744	0.390091	0.696469	NA
FBgn0011971	0.0965396	0	6.23243	0	1	NA
FBgn0011980	0.0955791	0	6.23243	0	1	NA
FBgn0011981	0.0479358	0	6.23243	0	1	NA
FBgn0011982	0.458613	0.561812	2.8501	0.19712	0.843734	NA
FBgn0011984	0.184845	2.29504	6.17882	0.371437	0.710312	NA
FBgn0011985	0.045201	0	6.23243	0	1	NA
FBgn0011987	0.0599368	0	6.23243	0	1	NA
FBgn0011993	0.0350178	0	6.23243	0	1	NA
FBgn0012018	0.0317264	0	6.23243	0	1	NA
FBgn0012026	0.0317264	0	6.23243	0	1	NA
FBgn0012027	0.280362	0.792664	6.01411	0.131801	0.895142	NA
FBgn0012028	0.0568881	-1.05653	6.23243	-0.169521	0.865386	NA
FBgn0012034	5055.86	-0.265458	0.178358	-1.48835	0.136659	0.36982
FBgn0012036	12605.7	-0.455852	0.135463	-3.36514	0.000765051	0.0132018
FBgn0012037	2265.53	-0.0114345	0.0850485	-0.134447	0.893049	0.979863
FBgn0012042	384.902	-0.180786	0.805272	-0.224503	0.822366	0.942601
FBgn0012051	591.755	0.106208	0.164386	0.646089	0.518222	0.770269
FBgn0012058	575.122	-0.0747782	0.207308	-0.36071	0.718316	0.884329
FBgn0012344	69.2714	0.366574	0.277692	1.32008	0.18681	0.444272
FBgn0013263	238.636	0.16852	0.180542	0.933412	0.350608	0.624656
FBgn0013269	1100.85	-0.0582018	0.125141	-0.465089	0.641868	0.842483
FBgn0013272	5308.22	-0.0254276	0.164111	-0.154941	0.876868	0.972754
FBgn0013275	3.76751	-0.0949832	1.88147	-0.0504836	0.959737	NA
FBgn0013276	69.6081	-0.635533	0.963129	-0.659863	0.509342	0.761951
FBgn0013277	8.2688	-0.0949998	1.90903	-0.0497635	0.960311	NA
FBgn0013278	2.32329	-1.05677	2.02323	-0.522319	0.601448	NA
FBgn0013279	21.7276	-0.871387	1.29817	-0.671245	0.502065	0.756569
FBgn0013300	198.232	0.891442	0.382176	2.33254	0.0196722	0.110336
FBgn0013301	395.74	1.30464	0.391627	3.33133	0.000864317	0.0142145
FBgn0013303	562.553	0.236768	0.161453	1.46648	0.142518	0.379538
FBgn0013305	1289.74	0.295526	0.116692	2.53252	0.0113245	0.0773453
FBgn0013307	298.753	-0.578653	0.264095	-2.19108	0.0284462	0.139673
FBgn0013308	35.3433	-0.505316	0.313013	-1.61436	0.106449	0.317434
FBgn0013323	14.7185	0.429016	0.541202	0.792709	0.427947	0.694293
FBgn0013325	7007.51	-0.350836	0.168503	-2.08208	0.0373349	0.166528
FBgn0013334	1138.07	0.0987956	0.138563	0.712999	0.475846	0.736063
FBgn0013342	790.656	0.231722	0.188391	1.23001	0.218695	0.485586
FBgn0013343	139.617	-0.784724	0.542667	-1.44605	0.148163	0.387905
FBgn0013347	382.641	0.523137	0.124613	4.19811	2.69157e-05	0.00129093
FBgn0013348	2809.82	0.105356	0.378821	0.278116	0.780923	0.921992
FBgn0013432	192.944	-0.0940076	0.145201	-0.647432	0.517352	0.76947
FBgn0013433	20.2744	0.445496	0.5357	0.831614	0.405627	0.67412
FBgn0013435	104.411	0.0797581	0.191331	0.41686	0.676781	0.863513
FBgn0013467	451.114	-0.0342488	0.231991	-0.14763	0.882635	0.976028
FBgn0013469	66.7795	0.265627	0.255192	1.04089	0.297926	0.572001
FBgn0013531	65.9599	-0.0279381	0.242005	-0.115444	0.908093	0.986452
FBgn0013548	112.246	-0.0735581	0.38516	-0.190981	0.848541	0.955722
FBgn0013563	320.081	-0.260859	0.200074	-1.30381	0.192297	0.451448
FBgn0013576	2280.86	-0.0667744	0.0738125	-0.90465	0.365651	0.637101
FBgn0013672	57934.4	0.150134	0.238542	0.629381	0.529099	0.778407
FBgn0013673	67.5952	1.50229	0.669101	2.24524	0.0247526	0.12812
FBgn0013674	254313	0.156383	0.191908	0.814889	0.415136	0.683352
FBgn0013675	67344.6	0.152943	0.223162	0.685345	0.493126	0.749162
FBgn0013676	155671	0.206115	0.185711	1.10987	0.267056	0.540443
FBgn0013678	116439	0.0533831	0.20781	0.256885	0.797268	0.930662
FBgn0013679	22389.8	-0.0202689	0.232741	-0.0870877	0.930602	0.997248
FBgn0013680	1132.03	0.124015	0.544607	0.227715	0.819868	0.942022
FBgn0013681	4445.75	0.107898	0.255509	0.422288	0.672815	0.861088
FBgn0013683	62.6437	-0.235449	0.724758	-0.324865	0.745283	0.901183
FBgn0013684	22849.3	-0.0870266	0.306765	-0.283691	0.776647	0.91994
FBgn0013685	19.5783	0.83142	0.505632	1.64432	0.10011	0.305761
FBgn0013686	946316	0.363683	0.233873	1.55504	0.119936	0.340508
FBgn0013688	2825.02	-0.70989	0.518578	-1.36892	0.171026	0.423335
FBgn0013689	0.0616021	0	6.23243	0	1	NA
FBgn0013690	2.1263	-0.133323	1.21614	-0.109628	0.912705	NA
FBgn0013694	0.124545	0	6.23243	0	1	NA
FBgn0013696	0.408533	0	3.06109	0	1	NA
FBgn0013697	0.58141	1.72162	2.1639	0.795611	0.426258	NA
FBgn0013699	0.58962	0.756789	2.25841	0.335098	0.737551	NA
FBgn0013700	0.18458	0	6.23243	0	1	NA
FBgn0013701	2.60818	0.461389	1.27683	0.361355	0.717834	NA
FBgn0013702	0.66581	0.699852	2.63342	0.265758	0.790426	NA
FBgn0013703	0.657393	0	3.85977	0	1	NA
FBgn0013704	0.588109	-0.0949498	3.40932	-0.0278501	0.977782	NA
FBgn0013705	0.0448825	0	6.23243	0	1	NA
FBgn0013707	0.358831	-1.0567	4.86287	-0.2173	0.827974	NA
FBgn0013709	26.4845	0.194071	0.442868	0.438214	0.661231	0.853712
FBgn0013710	2.54383	-3.51124	1.44414	-2.43136	0.0150421	NA
FBgn0013717	193.598	0.00194012	0.174983	0.0110875	0.991154	1
FBgn0013718	957.444	0.351041	0.115779	3.03199	0.00242948	0.027809
FBgn0013720	214.414	0.308538	0.193796	1.59207	0.111369	0.326319
FBgn0013725	53.826	0.400018	0.417399	0.958358	0.337882	0.612275
FBgn0013726	736.468	-0.00126714	0.145493	-0.00870926	0.993051	1
FBgn0013732	200.114	0.450686	0.263594	1.70977	0.0873081	0.281486
FBgn0013733	2927.53	-0.492138	0.31481	-1.56329	0.117985	0.33717
FBgn0013746	676.532	0.303011	0.137362	2.20592	0.0273895	0.13672
FBgn0013749	1414.59	0.0949711	0.154948	0.612922	0.539928	0.782
FBgn0013750	901.582	0.12313	0.132416	0.929873	0.352437	0.626676
FBgn0013751	30.2806	0.369622	0.313751	1.17808	0.238767	0.507721
FBgn0013753	108.927	0.138869	0.234553	0.592056	0.553813	0.791771
FBgn0013755	1.57174	0	1.92347	0	1	NA
FBgn0013756	705.745	-0.378821	0.257755	-1.46969	0.141645	0.378221
FBgn0013759	378.36	-0.367585	0.231018	-1.59116	0.111574	0.326694
FBgn0013762	226.347	-0.0466258	0.184625	-0.252543	0.800621	0.932834
FBgn0013763	3785.23	0.0619519	0.192718	0.321465	0.747858	0.902974
FBgn0013764	236.251	-0.32702	0.333152	-0.981594	0.3263	0.600781
FBgn0013765	881.708	0.0505973	0.183188	0.276204	0.782391	0.922266
FBgn0013767	18.1059	-0.0283838	0.3543	-0.0801123	0.936148	0.99962
FBgn0013770	5701.93	0.313133	0.167987	1.86404	0.0623165	0.228706
FBgn0013771	501.901	0.491919	0.197414	2.49181	0.0127094	0.0831618
FBgn0013772	241.096	0.0979934	0.354165	0.276688	0.782019	0.922266
FBgn0013773	255.069	0.322722	0.233298	1.38331	0.166571	0.416959
FBgn0013799	260.017	-0.172869	0.19636	-0.880367	0.378661	0.651274
FBgn0013810	181.084	0.0967653	0.413055	0.234267	0.814778	0.93953
FBgn0013811	103.743	0.126574	0.406444	0.311419	0.755482	0.906722
FBgn0013812	64.1805	-0.963791	0.801282	-1.20281	0.22905	0.49593
FBgn0013813	127.265	0.107174	0.398623	0.26886	0.788037	0.92554
FBgn0013949	532.433	0.145758	0.220223	0.661866	0.508057	0.761269
FBgn0013953	180.639	-0.27744	0.21579	-1.28569	0.19855	0.460614
FBgn0013954	1972.2	-0.428796	0.151542	-2.82955	0.0046613	0.0434894
FBgn0013972	117.646	-0.186597	0.395948	-0.471265	0.637451	0.839576
FBgn0013973	61.9767	0.47319	0.436745	1.08345	0.27861	0.550363
FBgn0013981	2390.33	0.162015	0.152629	1.06149	0.288465	0.561481
FBgn0013983	124.384	-0.0226457	0.201441	-0.112419	0.910491	0.988207
FBgn0013987	845.064	-0.0514576	0.0897534	-0.573322	0.566427	0.80064
FBgn0013995	1050.93	-0.391659	0.145532	-2.69123	0.00711892	0.0577063
FBgn0013997	527.476	0.0260341	0.209006	0.124562	0.900871	0.983274
FBgn0014000	560.736	0.415035	0.217892	1.90477	0.0568101	0.216955
FBgn0014006	474.448	-0.368704	0.19895	-1.85326	0.0638458	0.232538
FBgn0014007	382.507	0.203798	0.196357	1.0379	0.299317	0.572913
FBgn0014009	950.94	0.220367	0.111179	1.98209	0.0474691	0.19395
FBgn0014010	1923.46	0.23466	0.108456	2.16364	0.0304917	0.146244
FBgn0014011	821.427	-0.143415	0.120206	-1.19308	0.232839	0.500686
FBgn0014018	1009.8	0.119843	0.224488	0.533849	0.593446	0.820476
FBgn0014019	187.874	0.260746	0.360413	0.723466	0.469394	0.731341
FBgn0014020	3108.44	0.295735	0.130999	2.25754	0.0239741	0.125118
FBgn0014022	128.644	0.00278025	0.185077	0.0150222	0.988014	1
FBgn0014023	256.9	-0.335935	0.152389	-2.20445	0.0274925	0.137071
FBgn0014024	300.065	-0.257952	0.151104	-1.70711	0.087801	0.282459
FBgn0014026	11456.1	-0.396838	0.169953	-2.33499	0.0195439	0.109665
FBgn0014028	1065.86	-0.814594	0.26227	-3.10594	0.00189674	0.0236886
FBgn0014029	467.098	-0.0814132	0.157671	-0.51635	0.60561	0.827406
FBgn0014031	953.732	0.0597541	0.213213	0.280255	0.779282	0.921117
FBgn0014032	232.711	-0.0463938	0.171022	-0.271274	0.78618	0.92491
FBgn0014033	222.224	0.222292	0.344762	0.644768	0.519077	0.771041
FBgn0014037	1215.5	-0.264228	0.219127	-1.20582	0.227886	0.494759
FBgn0014073	186.878	0.274904	0.253035	1.08643	0.27729	0.549463
FBgn0014075	933.01	-0.11414	0.158878	-0.718412	0.472503	0.733648
FBgn0014076	209.636	0	1.72383	0	1	1
FBgn0014092	203.243	0.1799	0.147763	1.21749	0.223417	0.490546
FBgn0014127	246.227	0.309228	0.201395	1.53544	0.124677	0.349868
FBgn0014133	1233.47	-0.3571	0.203312	-1.75642	0.0790168	0.264682
FBgn0014135	68.5477	-0.67976	0.363777	-1.86862	0.061676	0.22748
FBgn0014141	4834.22	-0.479884	0.12791	-3.75174	0.000175612	0.00485783
FBgn0014143	10.5402	-0.464554	0.582609	-0.797368	0.425237	0.691692
FBgn0014163	1636.05	0.409637	0.169639	2.41476	0.0157456	0.0950725
FBgn0014179	5.48662	0.502929	0.718034	0.700425	0.483662	NA
FBgn0014184	10109.4	0.0719964	0.0951653	0.75654	0.449325	0.713714
FBgn0014189	1175.89	-0.138437	0.106318	-1.3021	0.192883	0.451949
FBgn0014269	194.036	0.0617115	0.170965	0.360961	0.718129	0.884272
FBgn0014340	86.3091	-0.186117	0.219585	-0.847586	0.396669	0.668145
FBgn0014342	101.374	0.104664	0.253805	0.412381	0.68006	0.865269
FBgn0014343	113.618	0.0795972	0.173819	0.457931	0.647002	0.84566
FBgn0014366	261.684	-0.0799913	0.153118	-0.522415	0.601381	0.826253
FBgn0014368	53.0722	1.06017	0.579606	1.82912	0.067381	0.240015
FBgn0014380	636.079	0.259998	0.117705	2.20889	0.0271826	0.13608
FBgn0014388	337.084	-0.0747574	0.181492	-0.411904	0.68041	0.865482
FBgn0014391	2040.38	-0.641182	0.136134	-4.70994	2.47791e-06	0.000215204
FBgn0014395	74.773	-0.0429908	0.231957	-0.185339	0.852963	0.957505
FBgn0014396	669.496	-0.514786	0.598135	-0.860653	0.389429	0.661292
FBgn0014411	514.26	0.060417	0.100508	0.601115	0.547763	0.788035
FBgn0014417	231.712	0.395759	0.218559	1.81077	0.0701764	0.246232
FBgn0014427	1017.02	-0.182898	0.209532	-0.872889	0.382724	0.654778
FBgn0014454	54.1751	-0.628972	0.813441	-0.773224	0.43939	0.703728
FBgn0014455	1188.09	-0.727228	0.222333	-3.27089	0.0010721	0.0165121
FBgn0014464	259.774	-1.95979	1.64499	-1.19137	0.233508	0.501698
FBgn0014465	568.086	-1.0568	1.79867	-0.587547	0.556837	0.794104
FBgn0014466	484.133	1.75806	1.68168	1.04542	0.29583	0.56971
FBgn0014469	1222.68	0.410084	0.204654	2.00379	0.0450926	0.188219
FBgn0014849	0.024919	0	6.23243	0	1	NA
FBgn0014850	0.142809	0	6.23243	0	1	NA
FBgn0014857	433.092	-0.458344	0.270542	-1.69417	0.0902326	0.286771
FBgn0014859	104.814	0.0910579	0.270075	0.337158	0.735998	0.895761
FBgn0014861	351.534	-0.156359	0.24575	-0.636253	0.524612	0.77515
FBgn0014863	6021.07	-0.0916937	0.10677	-0.8588	0.390451	0.661982
FBgn0014865	373.119	-0.430355	0.683543	-0.629594	0.52896	0.778407
FBgn0014868	984.957	-0.515156	0.179245	-2.87403	0.00405265	0.039475
FBgn0014869	2783.52	-0.283685	0.225882	-1.2559	0.209153	0.473824
FBgn0014870	460.955	-0.0524724	0.125397	-0.41845	0.675618	0.863135
FBgn0014877	605.583	-0.33592	0.167398	-2.00671	0.0447803	0.187559
FBgn0014879	727.764	0.282793	0.133375	2.12029	0.0339813	0.156495
FBgn0014903	1.23005	-0.57546	1.37631	-0.418117	0.675861	NA
FBgn0014906	954.109	-0.373099	0.142933	-2.61031	0.009046	0.0667869
FBgn0014930	345.31	-0.210031	0.118563	-1.77147	0.0764834	0.259554
FBgn0014931	93.1601	0.0482926	0.271829	0.177658	0.858991	0.961953
FBgn0014949	0.48112	-2.08318	3.00442	-0.693373	0.488075	NA
FBgn0015000	423.817	0.126785	0.108335	1.1703	0.241881	0.510813
FBgn0015001	386.955	0.463944	0.152846	3.03536	0.00240245	0.0276709
FBgn0015008	257.225	1.4244	0.321521	4.43019	9.41502e-06	0.000596789
FBgn0015010	1253.27	-0.154122	0.170803	-0.902335	0.366879	0.638417
FBgn0015011	453.216	0.317502	0.130081	2.4408	0.0146549	0.0902218
FBgn0015019	1120.49	-0.536605	0.206263	-2.60155	0.00928025	0.0680192
FBgn0015024	2047.45	0.0573027	0.123713	0.463192	0.643227	0.843504
FBgn0015025	48.2853	0.619157	0.298382	2.07505	0.0379821	0.168403
FBgn0015031	1246.53	-0.586422	0.228389	-2.56764	0.0102392	0.0725198
FBgn0015032	110.935	-1.16899	0.25901	-4.51328	6.38335e-06	0.000437606
FBgn0015033	363.951	0.367908	0.237936	1.54625	0.122045	0.344555
FBgn0015034	202.339	0.547216	0.305403	1.79178	0.0731681	0.252653
FBgn0015035	1166.27	1.1045	0.70555	1.56545	0.117478	0.336374
FBgn0015036	111.671	-0.107123	0.203085	-0.527481	0.59786	0.823044
FBgn0015037	590.887	0.198939	0.190032	1.04687	0.295159	0.569025
FBgn0015038	168.858	0.2373	0.237288	1.00005	0.317286	0.592487
FBgn0015039	2706.03	0.173687	0.287009	0.605162	0.545072	0.785682
FBgn0015040	742.455	0.0708488	0.17205	0.411792	0.680492	0.865482
FBgn0015075	320.788	-0.174508	0.139339	-1.2524	0.210425	0.47551
FBgn0015218	2794.32	0.039024	0.0967401	0.40339	0.686662	0.868761
FBgn0015221	4886.82	-0.0844741	0.158677	-0.532364	0.594474	0.820953
FBgn0015222	7848.68	-0.155559	0.126284	-1.23182	0.218016	0.485003
FBgn0015229	425.217	0.526288	0.164217	3.20482	0.00135145	0.0188001
FBgn0015230	127.985	0.493697	0.972442	0.507689	0.611672	0.827406
FBgn0015239	532.276	0.166296	0.0891595	1.86515	0.0621606	0.228532
FBgn0015240	325.703	-0.277569	0.123128	-2.25431	0.0241764	0.125965
FBgn0015245	1927.7	-1.13392	0.230549	-4.91833	8.72842e-07	9.91894e-05
FBgn0015247	682.569	-0.0669892	0.140729	-0.476016	0.634063	0.83774
FBgn0015268	3130.67	-0.148985	0.121702	-1.22418	0.220886	0.48779
FBgn0015269	322.559	0.192107	0.204578	0.939042	0.347709	0.622481
FBgn0015270	105.616	0.289088	0.341787	0.845812	0.397658	0.668948
FBgn0015271	90.987	0.133598	0.269856	0.495071	0.62055	0.830838
FBgn0015277	223.718	-0.169137	0.251116	-0.673541	0.500603	0.755766
FBgn0015278	693.826	-0.0149138	0.144265	-0.103378	0.917663	0.992369
FBgn0015279	515.606	-0.0544215	0.218475	-0.249097	0.803285	0.933248
FBgn0015282	1507	-0.121356	0.182837	-0.66374	0.506857	0.760142
FBgn0015283	1104.71	-0.0289046	0.154875	-0.186631	0.85195	0.957116
FBgn0015286	825.939	0.0537078	0.123867	0.433594	0.664584	0.856025
FBgn0015288	1499.84	0.309454	0.192678	1.60607	0.108259	0.320634
FBgn0015295	244.003	-0.233799	0.1387	-1.68564	0.091865	0.289803
FBgn0015296	247.878	0.220637	0.190576	1.15774	0.246971	0.517782
FBgn0015298	257.238	0.110219	0.146236	0.75371	0.451024	0.715447
FBgn0015299	230.999	0.289367	0.194316	1.48916	0.136446	0.369673
FBgn0015300	51.9145	1.68442	0.370655	4.54444	5.50804e-06	0.000388148
FBgn0015316	29.606	0.0222054	0.411876	0.0539127	0.957005	1
FBgn0015320	669.233	0.19322	0.116904	1.65281	0.098369	0.30338
FBgn0015321	732.766	-0.079555	0.133034	-0.598005	0.549836	0.789306
FBgn0015331	153.683	-0.103371	0.190077	-0.543839	0.586552	0.815861
FBgn0015336	66.1635	-0.388579	0.268579	-1.4468	0.147954	0.387899
FBgn0015338	399.513	-0.067609	0.15097	-0.44783	0.654276	0.84966
FBgn0015351	43.5233	0.213664	0.276509	0.77272	0.439688	0.704104
FBgn0015359	220.754	-0.285485	0.249558	-1.14396	0.252639	0.525343
FBgn0015360	385.777	-0.301414	0.157431	-1.91458	0.0555461	0.21329
FBgn0015371	393.513	0.115187	0.223482	0.515421	0.606259	0.827406
FBgn0015372	235.977	0.289107	0.167418	1.72686	0.0841937	0.275993
FBgn0015376	115.253	-0.0573823	0.23232	-0.246997	0.80491	0.933965
FBgn0015379	121.018	-0.479579	0.320271	-1.49742	0.134284	0.365845
FBgn0015380	83.0681	0.46096	0.197737	2.33118	0.019744	0.110591
FBgn0015381	2.62009	-0.722021	1.10872	-0.65122	0.514904	NA
FBgn0015391	333.618	0.216331	0.26763	0.808323	0.418904	0.686575
FBgn0015396	331.576	0.460919	0.226079	2.03876	0.0414743	0.178005
FBgn0015399	120.422	0.318714	0.220291	1.44679	0.147956	0.387899
FBgn0015400	39.1788	-0.159478	0.36004	-0.442944	0.657806	0.851469
FBgn0015402	237.939	-0.236104	0.195313	-1.20885	0.226721	0.493416
FBgn0015477	673.245	-0.391744	0.228931	-1.71119	0.0870465	0.281041
FBgn0015509	1822.39	-0.0476054	0.133558	-0.356439	0.721512	0.886619
FBgn0015513	634.478	-0.243129	0.23256	-1.04544	0.295817	0.56971
FBgn0015519	26.9563	-0.0339225	0.500208	-0.0678169	0.945931	1
FBgn0015520	216.866	0.488683	0.218603	2.23548	0.0253859	0.130435
FBgn0015521	1698.93	-0.33006	0.244901	-1.34773	0.177746	0.43188
FBgn0015522	397.47	0.435778	0.246668	1.76666	0.0772848	0.261412
FBgn0015524	54.9385	0.467434	0.203875	2.29275	0.0218624	0.117971
FBgn0015527	421.228	-0.281361	0.139847	-2.01193	0.0442278	0.185716
FBgn0015543	21.7314	-0.419026	0.455094	-0.920746	0.357183	0.63023
FBgn0015544	221.574	0.22639	0.170471	1.32803	0.184167	0.441232
FBgn0015546	226.026	0.102983	0.225873	0.455932	0.648439	0.846379
FBgn0015550	11.0134	-0.233929	0.432724	-0.540595	0.588786	0.816867
FBgn0015553	185.295	0.533729	0.357626	1.49242	0.135588	0.368442
FBgn0015558	133.144	0.0301317	0.229595	0.131238	0.895587	0.980528
FBgn0015561	11.0725	0.322843	1.13906	0.28343	0.776847	0.91994
FBgn0015568	1041.7	-0.0875987	0.142972	-0.612697	0.540077	0.782
FBgn0015569	462.863	-0.472984	0.171737	-2.75412	0.00588506	0.0506717
FBgn0015570	646.507	-0.0319019	0.233978	-0.136346	0.891548	0.979051
FBgn0015571	974.402	0.283266	0.108476	2.61132	0.00901933	0.0666985
FBgn0015572	381.193	0.0959225	0.104843	0.914916	0.360236	0.633048
FBgn0015574	114.038	0.9455	0.343487	2.75265	0.00591154	0.050809
FBgn0015575	2291.96	-0.028131	0.176758	-0.15915	0.873551	0.972121
FBgn0015576	483.845	0.232778	0.215771	1.07882	0.280668	0.552834
FBgn0015577	541.477	-0.159324	0.171839	-0.927171	0.353838	0.627346
FBgn0015582	241.519	-0.217205	0.125253	-1.73413	0.0828952	0.27314
FBgn0015583	181.659	0	1.70116	0	1	1
FBgn0015584	1822.71	-1.94072	1.60181	-1.21157	0.225675	0.492677
FBgn0015585	647.427	2.33899	1.48091	1.57943	0.114238	0.331417
FBgn0015586	1422	0	1.75315	0	1	1
FBgn0015589	344.601	-0.282443	0.233511	-1.20955	0.226451	0.493351
FBgn0015591	76.0962	-0.022462	0.231089	-0.0972009	0.922567	0.993834
FBgn0015600	1212.83	0.0120661	0.201677	0.0598286	0.952292	1
FBgn0015602	266.141	0.0240019	0.162203	0.147975	0.882363	0.975899
FBgn0015609	211.159	0.0930009	0.197837	0.470089	0.638292	0.839936
FBgn0015614	940.763	0.224124	0.128539	1.74362	0.0812247	0.269481
FBgn0015615	313.333	-0.0549975	0.232056	-0.237001	0.812656	0.938736
FBgn0015618	57.8121	0.304305	0.27573	1.10363	0.269752	0.542601
FBgn0015621	67.7252	-0.374284	0.31667	-1.18194	0.237231	0.506163
FBgn0015622	1715.82	-0.348807	0.139437	-2.50153	0.0123656	0.0818793
FBgn0015623	5458.71	-0.459402	0.132383	-3.47026	0.000519954	0.0102868
FBgn0015625	474.17	0.24362	0.300067	0.811886	0.416857	0.684707
FBgn0015663	128.716	0.295671	0.210249	1.40629	0.159639	0.406396
FBgn0015664	347.982	0.00370084	0.126705	0.0292083	0.976698	1
FBgn0015714	636.229	0.564845	0.236089	2.39251	0.0167337	0.0989231
FBgn0015721	34.1107	0.950307	0.379559	2.50371	0.0122899	0.081611
FBgn0015737	1381.06	-0.157325	0.108407	-1.45125	0.146711	0.386116
FBgn0015754	1176.02	0.194023	0.0985949	1.96788	0.0490814	0.198053
FBgn0015756	11143	-0.121434	0.113909	-1.06607	0.286392	0.558959
FBgn0015765	325.749	0.317184	0.133499	2.37593	0.0175047	0.101988
FBgn0015766	5137.92	-0.114786	0.125131	-0.917325	0.358972	0.63206
FBgn0015770	3.01273	0	1.81796	0	1	NA
FBgn0015772	694.741	0.0391841	0.213428	0.183594	0.854332	0.958649
FBgn0015773	106.846	-0.276689	0.241792	-1.14433	0.252488	0.525126
FBgn0015774	84.3931	0.241897	0.263961	0.91641	0.359452	0.632516
FBgn0015776	2838.18	-0.0442975	0.100974	-0.438701	0.660878	0.853606
FBgn0015777	2170.16	0.25138	0.146586	1.71489	0.0863647	0.279693
FBgn0015778	2317.98	0.0224846	0.121938	0.184394	0.853704	0.958148
FBgn0015781	231.387	-0.425183	0.170119	-2.49933	0.0124427	0.082169
FBgn0015789	1129.35	-0.0437968	0.0733591	-0.59702	0.550494	0.789661
FBgn0015790	1824.96	-0.0618577	0.110582	-0.559384	0.5759	0.807245
FBgn0015791	679.108	0.590426	0.117267	5.03489	4.78126e-07	5.91283e-05
FBgn0015793	258.986	0.463933	0.13149	3.52828	0.000418262	0.00874952
FBgn0015794	449.119	0.453562	0.115108	3.94031	8.13773e-05	0.00285931
FBgn0015795	1940.09	0.666272	0.122686	5.43069	5.61377e-08	9.31739e-06
FBgn0015797	800.626	0.121071	0.0978671	1.23709	0.216052	0.482351
FBgn0015799	544.584	-0.42489	0.210175	-2.0216	0.0432174	0.182698
FBgn0015801	322.231	0.256097	0.171887	1.48992	0.136246	0.369433
FBgn0015803	496.479	-0.139924	0.14118	-0.991106	0.321634	0.596588
FBgn0015805	684.117	-0.00620448	0.138245	-0.0448802	0.964203	1
FBgn0015808	1155.43	-0.134361	0.0938505	-1.43165	0.152244	0.395296
FBgn0015818	137.99	0.0305508	0.196156	0.155748	0.876232	0.972754
FBgn0015828	219.546	-0.10549	0.194682	-0.541857	0.587917	0.816368
FBgn0015829	159.193	0.244676	0.173839	1.40749	0.159283	0.40598
FBgn0015831	172.454	1.39952	0.342631	4.08464	4.41444e-05	0.00183775
FBgn0015834	1845.09	0.0826744	0.099863	0.827878	0.40774	0.676651
FBgn0015838	304.44	0.086642	0.161944	0.535011	0.592642	0.819872
FBgn0015872	631.763	-0.036442	0.131376	-0.277388	0.781482	0.922196
FBgn0015903	380.726	0.144001	0.143501	1.00348	0.31563	0.590771
FBgn0015904	55.5722	0.0986385	0.214248	0.460394	0.645233	0.844467
FBgn0015905	154.527	-0.144722	0.200546	-0.721639	0.470516	0.732149
FBgn0015919	72.2895	0.100914	0.243542	0.414359	0.678611	0.864631
FBgn0015924	1589.01	0.267209	0.181551	1.47181	0.141071	0.377167
FBgn0015925	208.739	0.0291843	0.15464	0.188724	0.850309	0.956239
FBgn0015926	143.913	0.0264837	0.382021	0.0693254	0.944731	1
FBgn0015929	505.465	-0.251374	0.235591	-1.06699	0.285975	0.558403
FBgn0015946	3.64495	0.953849	0.865063	1.10264	0.270186	NA
FBgn0015949	544.476	-0.0603951	0.146262	-0.412924	0.679662	0.865118
FBgn0016013	498.319	-0.175236	0.274253	-0.638957	0.522851	0.773585
FBgn0016031	10.7388	-0.763483	0.619881	-1.23166	0.218076	0.485003
FBgn0016032	106.318	0.599452	0.241074	2.48658	0.0128976	0.0840551
FBgn0016034	227.756	0.781977	0.255188	3.06431	0.00218172	0.0260362
FBgn0016036	8.22604	1.05971	0.587667	1.80325	0.0713488	NA
FBgn0016038	409.344	-0.0505085	0.122536	-0.412192	0.680198	0.865358
FBgn0016041	897.044	-0.448862	0.126222	-3.55612	0.000376373	0.00803814
FBgn0016047	30.895	-0.627842	0.394241	-1.59253	0.111265	0.326319
FBgn0016053	479.237	2.11915	1.35726	1.56135	0.118441	0.337859
FBgn0016054	84.3088	-0.111303	0.31906	-0.348846	0.727205	0.889888
FBgn0016059	880.13	0.0719884	0.192326	0.374304	0.708178	0.880033
FBgn0016061	56.5535	-0.213426	0.314288	-0.679078	0.497088	0.752643
FBgn0016070	1927.52	0.207712	0.256989	0.808254	0.418944	0.686575
FBgn0016075	3656.67	-0.999917	0.181153	-5.51974	3.39501e-08	6.29774e-06
FBgn0016076	438.979	-0.0179605	0.405569	-0.0442847	0.964677	1
FBgn0016078	367.783	0.163176	0.130986	1.24575	0.212856	0.478178
FBgn0016081	938.93	-0.0288016	0.194067	-0.148411	0.882019	0.97568
FBgn0016119	2745.36	-0.470539	0.176201	-2.67047	0.00757448	0.0599878
FBgn0016120	2901.7	-0.733396	0.25262	-2.90315	0.00369424	0.0371308
FBgn0016122	1319.66	-0.229153	0.146361	-1.56567	0.117426	0.336374
FBgn0016123	1067.37	-0.161657	0.214906	-0.752223	0.451917	0.716488
FBgn0016126	2442.51	0.474319	0.238303	1.9904	0.0465467	0.191876
FBgn0016131	267.106	-0.0486369	0.128203	-0.379375	0.704409	0.877655
FBgn0016641	270.982	-0.109046	0.238138	-0.457911	0.647016	0.84566
FBgn0016650	110.976	-0.00968067	0.228893	-0.0422935	0.966265	1
FBgn0016660	18.7207	0.307763	0.500427	0.615	0.538555	0.781463
FBgn0016672	369.691	-0.476461	0.238293	-1.99948	0.0455564	0.189465
FBgn0016675	440.983	0.337634	0.206536	1.63474	0.102103	0.309226
FBgn0016684	781.499	-0.0932458	0.138012	-0.675635	0.499273	0.754616
FBgn0016685	1212.87	-0.153272	0.179161	-0.855499	0.392275	0.664189
FBgn0016687	3427.93	-0.547728	0.148907	-3.67833	0.00023477	0.00584964
FBgn0016691	4182.69	-0.763307	0.170607	-4.47408	7.67426e-06	0.000506822
FBgn0016693	1947.65	-0.425249	0.123063	-3.45553	0.000549214	0.0106418
FBgn0016694	1573	-0.395297	0.197258	-2.00396	0.045074	0.188204
FBgn0016696	998.655	0.156412	0.174757	0.895027	0.370772	0.642523
FBgn0016697	1309.94	-0.0939112	0.144262	-0.650978	0.51506	0.767147
FBgn0016698	201.877	-0.0576617	0.158426	-0.363965	0.715884	0.883557
FBgn0016701	1173.92	0.353575	0.15111	2.33985	0.0192914	0.108748
FBgn0016715	781.804	0.443457	0.224674	1.97378	0.0484067	0.196302
FBgn0016726	4256.65	0.0489205	0.118819	0.411724	0.680541	0.865482
FBgn0016754	217.049	-0.021975	0.245368	-0.0895593	0.928637	0.996498
FBgn0016756	2163.6	-0.277267	0.230464	-1.20308	0.228944	0.49593
FBgn0016762	100.29	-0.11237	0.18373	-0.611602	0.540801	0.782535
FBgn0016794	311.816	-0.0259793	0.190963	-0.136044	0.891787	0.979097
FBgn0016797	462.837	0.157531	0.193111	0.815752	0.414642	0.682806
FBgn0016917	1694.11	0.290837	0.192845	1.50814	0.131518	0.360915
FBgn0016919	66.2302	2.11587	1.37073	1.5436	0.122685	0.345865
FBgn0016920	30.8893	-0.524071	0.390491	-1.34208	0.17957	0.434592
FBgn0016926	1815.65	0.0692081	0.156029	0.44356	0.657361	0.85105
FBgn0016930	645.038	-0.0332601	0.310244	-0.107207	0.914625	0.990529
FBgn0016970	84.4167	0.0404707	0.231597	0.174746	0.861279	0.963222
FBgn0016974	98.3055	0.326882	0.491278	0.66537	0.505814	0.759745
FBgn0016977	859.057	0.128936	0.22532	0.572233	0.567164	0.801143
FBgn0016978	329.34	-0.122294	0.142105	-0.860584	0.389467	0.661292
FBgn0016983	780.058	0.113779	0.133889	0.849801	0.395436	0.666937
FBgn0016984	800.44	-0.374491	0.183591	-2.03981	0.041369	0.17775
FBgn0017414	104.994	0.169114	0.194021	0.871624	0.383414	0.655336
FBgn0017418	601.983	-0.0735442	0.156628	-0.469547	0.638679	0.840063
FBgn0017424	13.3276	0.916873	0.41038	2.2342	0.0254696	0.130724
FBgn0017429	345.855	-0.115036	0.149352	-0.770238	0.441159	0.705563
FBgn0017430	136.641	0.234321	0.210958	1.11075	0.266677	0.540308
FBgn0017448	346.056	-0.285079	0.193847	-1.47064	0.141389	0.377776
FBgn0017456	179.851	0.399791	0.383567	1.0423	0.297274	0.57153
FBgn0017457	271.129	-0.0621657	0.169656	-0.366422	0.71405	0.882696
FBgn0017482	397.072	0.112115	0.166554	0.673145	0.500855	0.755896
FBgn0017545	22418.6	0.126449	0.148889	0.849286	0.395722	0.667153
FBgn0017550	612.955	0.244104	0.116524	2.09488	0.0361815	0.162707
FBgn0017551	153.867	0.502444	0.323892	1.55127	0.120837	0.342296
FBgn0017556	124.055	0.967277	0.451709	2.14137	0.0322442	0.151425
FBgn0017558	1405.91	0.126003	0.133302	0.945242	0.344535	0.61926
FBgn0017561	246.041	-0.565015	0.246159	-2.29533	0.0217143	0.117606
FBgn0017566	2797.96	-0.95384	0.273042	-3.49338	0.000476949	0.0096106
FBgn0017567	1150.91	-0.480954	0.125567	-3.83025	0.000128011	0.0038446
FBgn0017572	640.82	0.0528837	0.103659	0.510171	0.609931	0.827406
FBgn0017577	502.662	-0.0961526	0.238768	-0.402703	0.687167	0.869031
FBgn0017578	227.843	0.112346	0.13608	0.825591	0.409036	0.677754
FBgn0017579	5388.98	-0.48179	0.201775	-2.38776	0.0169515	0.0997326
FBgn0017581	4190.4	0.0999773	0.252826	0.395439	0.692519	0.872409
FBgn0017590	87.9814	0.0651017	0.272723	0.23871	0.811331	0.938136
FBgn0019624	3558.13	-0.619711	0.143747	-4.31113	1.62424e-05	0.000906554
FBgn0019637	270.719	0.0808215	0.193637	0.417386	0.676396	0.863427
FBgn0019644	3417.74	-0.490721	0.139329	-3.52203	0.000428254	0.00890127
FBgn0019650	95.7411	0.116884	0.215314	0.542854	0.58723	0.816065
FBgn0019660	96.1823	0.886847	0.426003	2.08179	0.0373619	0.16659
FBgn0019661	2166.07	0.633171	0.312465	2.02637	0.0427265	0.181343
FBgn0019662	364.751	0.175485	0.130927	1.34033	0.180139	0.435464
FBgn0019686	844.592	0.187594	0.192643	0.973791	0.33016	0.604097
FBgn0019809	1.83037	0.220686	1.24818	0.176806	0.859661	NA
FBgn0019828	1375.8	1.26333	0.292526	4.31869	1.56957e-05	0.000891827
FBgn0019830	852.156	-0.48363	0.119592	-4.044	5.25476e-05	0.00208821
FBgn0019890	817.608	0.315827	0.238526	1.32408	0.185478	0.442812
FBgn0019925	1482.88	-0.214889	0.10764	-1.99638	0.045893	0.190426
FBgn0019928	84.0006	-2.28827	1.39643	-1.63866	0.101284	0.308004
FBgn0019929	169.353	1.75732	1.57571	1.11526	0.264738	0.538725
FBgn0019932	489.161	0.153349	0.165251	0.927973	0.353421	0.627237
FBgn0019936	4484.63	-0.119393	0.159155	-0.750169	0.453153	0.717828
FBgn0019938	429.864	-0.372841	0.191571	-1.94623	0.0516273	0.20421
FBgn0019940	91.6488	0.320508	0.432287	0.741423	0.458437	0.722663
FBgn0019949	154.236	0.255668	0.153144	1.66947	0.0950245	0.296302
FBgn0019952	271.287	0.660395	0.177865	3.71291	0.000204893	0.00538442
FBgn0019957	2273.36	-0.459257	0.155831	-2.94714	0.00320724	0.0334901
FBgn0019960	1887.41	-0.51705	0.129787	-3.98385	6.7808e-05	0.00248643
FBgn0019968	633.955	-0.335828	0.257082	-1.3063	0.191449	0.450404
FBgn0019972	410.017	0.649311	0.128952	5.03529	4.77133e-07	5.91283e-05
FBgn0019982	321.111	-0.611476	0.180492	-3.38783	0.000704481	0.0125478
FBgn0019985	56.4743	-0.241781	0.377968	-0.639687	0.522376	0.773205
FBgn0019990	345.536	-0.0221416	0.224805	-0.0984922	0.921541	0.993506
FBgn0020018	333.641	-0.233275	0.179542	-1.29928	0.193848	0.453487
FBgn0020224	532.55	0.0552812	0.145162	0.380824	0.703334	0.877619
FBgn0020235	6110.17	-0.64605	0.199722	-3.23474	0.00121755	0.0177148
FBgn0020236	5372.4	-0.454604	0.0929932	-4.88857	1.01569e-06	0.000108576
FBgn0020238	5738.24	0.0419305	0.0913014	0.459253	0.646052	0.844839
FBgn0020248	216.327	-0.207322	0.599304	-0.345938	0.72939	0.891005
FBgn0020249	888.161	0.0591297	0.0870142	0.679541	0.496795	0.752471
FBgn0020251	244.117	0.0544415	0.229018	0.237717	0.812101	0.938489
FBgn0020255	3237.8	-0.0688428	0.107249	-0.641897	0.52094	0.77253
FBgn0020257	247.554	0.181079	0.116267	1.55744	0.119365	0.339574
FBgn0020258	22.4074	0.429759	0.37465	1.14709	0.251343	0.523954
FBgn0020261	374.384	-0.414465	0.282689	-1.46615	0.142607	0.379662
FBgn0020269	124.937	0.0201844	0.195733	0.103122	0.917866	0.992369
FBgn0020270	198.74	0.139181	0.213575	0.651674	0.514612	0.766842
FBgn0020272	93.0743	-0.0704537	0.277471	-0.253914	0.799562	0.931961
FBgn0020277	63.6181	0.486473	0.978047	0.497393	0.618912	0.829469
FBgn0020278	370.636	0.126394	0.16794	0.752613	0.451683	0.71622
FBgn0020279	1893.87	-0.204118	0.205707	-0.992273	0.321064	0.596353
FBgn0020280	95.8924	0.188663	0.450812	0.418496	0.675584	0.863135
FBgn0020294	290.573	0.0442403	0.220688	0.200465	0.841117	0.952126
FBgn0020299	246.381	-0.143854	0.218613	-0.658033	0.510517	0.763
FBgn0020300	324.177	0.555595	0.168368	3.29989	0.000967242	0.0153382
FBgn0020304	1006.03	0.335682	0.182058	1.84382	0.0652087	0.235079
FBgn0020305	188.038	-0.153906	0.146806	-1.04836	0.294472	0.568561
FBgn0020306	1621.86	-0.476551	0.24632	-1.93468	0.0530292	0.207478
FBgn0020307	104.766	-0.272572	0.198629	-1.37227	0.16998	0.421992
FBgn0020309	1075.53	0.126445	0.111799	1.13101	0.258052	0.531466
FBgn0020312	258.474	-0.186492	0.153805	-1.21252	0.225313	0.49231
FBgn0020369	1478.9	0.0116509	0.123368	0.09444	0.92476	0.994536
FBgn0020370	1502.87	-0.121417	0.215863	-0.562472	0.573795	0.805637
FBgn0020371	253.647	0.918053	0.395663	2.32029	0.0203253	0.112845
FBgn0020372	298.523	0.460972	0.261198	1.76484	0.0775915	0.261848
FBgn0020376	2.69938	0.815981	1.15946	0.703763	0.481581	NA
FBgn0020377	8.24326	1.78111	1.44211	1.23507	0.216804	NA
FBgn0020378	69.6331	0.318796	0.203654	1.56538	0.117494	0.336374
FBgn0020379	129.353	-0.116567	0.206033	-0.565767	0.571552	0.803921
FBgn0020381	283.723	0.194175	0.137728	1.40984	0.158586	0.405047
FBgn0020385	3721.32	-0.291075	0.216677	-1.34336	0.179156	0.433924
FBgn0020386	1299.68	0.147294	0.142874	1.03093	0.302572	0.576298
FBgn0020388	327.668	0.250355	0.146772	1.70574	0.0880561	0.282775
FBgn0020389	233.167	-0.660138	0.221739	-2.9771	0.00290991	0.0315456
FBgn0020391	48.6467	0.329641	0.230172	1.43215	0.1521	0.395016
FBgn0020392	688.657	-0.00248436	0.125712	-0.0197623	0.984233	1
FBgn0020399	255.94	1.17799	0.341532	3.44914	0.000562365	0.0108135
FBgn0020407	112.147	-0.020071	0.204678	-0.0980612	0.921884	0.993576
FBgn0020412	600.907	-0.0373897	0.177577	-0.210555	0.833235	0.948766
FBgn0020414	1585.36	0.336695	0.167037	2.01569	0.0438322	0.184604
FBgn0020415	1304.51	0.290927	0.246338	1.18101	0.237599	0.506502
FBgn0020416	451.374	0.551729	0.278483	1.98119	0.0475697	0.194113
FBgn0020429	15.7982	0.0136001	0.396035	0.0343407	0.972605	1
FBgn0020440	390.858	-0.196101	0.219364	-0.893952	0.371347	0.643342
FBgn0020443	1736.26	-0.142739	0.0942125	-1.51508	0.129753	0.358028
FBgn0020445	197.817	0.279843	0.266936	1.04835	0.294477	0.568561
FBgn0020493	339.018	0.227897	0.131426	1.73403	0.0829121	0.27314
FBgn0020496	1665.2	-0.128758	0.102138	-1.26062	0.207446	0.471829
FBgn0020497	859.629	-0.0767274	0.204967	-0.374339	0.708152	0.880033
FBgn0020503	2183.64	-0.0481165	0.11762	-0.409085	0.682477	0.866509
FBgn0020506	1099.24	0.371902	0.317781	1.17031	0.241878	0.510813
FBgn0020508	16308.7	-0.314324	0.262091	-1.19929	0.230414	0.49747
FBgn0020509	1252.1	0	1.70079	0	1	1
FBgn0020510	365.299	-0.0561997	0.165402	-0.339776	0.734025	0.894539
FBgn0020513	3546.86	1.0162	0.236846	4.29054	1.78236e-05	0.00096492
FBgn0020518	1.22516	3.1256	1.51251	2.0665	0.0387812	NA
FBgn0020521	914.807	0.0812911	0.133964	0.606814	0.543974	0.7847
FBgn0020545	420.724	-0.540517	0.248761	-2.17283	0.0297927	0.143877
FBgn0020546	1.31759	-0.0705262	1.31853	-0.0534884	0.957343	NA
FBgn0020556	1.60597	-0.798928	1.31951	-0.605471	0.544866	NA
FBgn0020616	249.571	-0.0264876	0.190724	-0.138879	0.889546	0.978152
FBgn0020617	6.18164	-0.271117	0.655965	-0.413311	0.679379	NA
FBgn0020618	10024.3	-0.511727	0.271282	-1.88633	0.0592503	0.222171
FBgn0020620	465.49	0.180473	0.13055	1.3824	0.166848	0.417418
FBgn0020621	768.325	-0.0606595	0.14816	-0.40942	0.682231	0.866421
FBgn0020622	561.501	-0.00811533	0.151797	-0.0534616	0.957364	1
FBgn0020626	824.29	-0.464933	0.182936	-2.54151	0.0110375	0.0760803
FBgn0020633	491.21	0.240064	0.234925	1.02188	0.306839	0.581413
FBgn0020637	16.5771	-0.710478	0.389884	-1.82228	0.0684122	0.243017
FBgn0020638	1297.5	-1.06312	0.271053	-3.9222	8.77459e-05	0.00299815
FBgn0020639	79.0081	-1.50657	0.448902	-3.35611	0.000790461	0.0135065
FBgn0020640	764.215	-0.617266	0.30099	-2.05079	0.0402878	0.174926
FBgn0020641	3.78612	-0.61786	0.882651	-0.700004	0.483925	NA
FBgn0020642	665.262	-0.669874	0.202239	-3.31229	0.000925339	0.0149007
FBgn0020643	20.8796	-1.05372	1.96145	-0.537215	0.591119	0.818711
FBgn0020644	0.97495	-0.991431	6.10354	-0.162436	0.870963	NA
FBgn0020645	479.602	-0.152666	0.196826	-0.775638	0.437963	0.702662
FBgn0020647	862.751	-0.0735196	0.175609	-0.418656	0.675468	0.863135
FBgn0020653	1830.8	-0.864205	0.241842	-3.57343	0.000352329	0.00770117
FBgn0020655	646.84	-0.431377	0.131108	-3.29025	0.00100098	0.0157436
FBgn0020660	17.9194	0.409884	0.419549	0.976964	0.328587	0.602967
FBgn0020762	581.035	-0.0592029	0.212172	-0.279033	0.78022	0.921678
FBgn0020764	1500.41	-0.045195	0.249316	-0.181276	0.856151	0.960007
FBgn0020765	1108.03	0.485127	0.389968	1.24402	0.213493	0.478985
FBgn0020767	426.761	0.191877	0.116174	1.65164	0.0986089	0.303715
FBgn0020880	5.91323	0.795819	0.815447	0.97593	0.329099	NA
FBgn0020887	399.449	-0.256348	0.204651	-1.25261	0.210347	0.47551
FBgn0020906	5523.02	-0.607388	0.374532	-1.62172	0.104862	0.314424
FBgn0020907	749.164	-0.412573	0.160648	-2.56818	0.0102233	0.0724478
FBgn0020908	14098.1	0.197274	0.698655	0.282363	0.777665	0.920358
FBgn0020909	146.397	-0.264458	0.154489	-1.71183	0.0869284	0.28087
FBgn0020910	11303.7	-0.324329	0.214485	-1.51213	0.130502	0.359108
FBgn0020912	132.229	0.131685	0.184725	0.71287	0.475926	0.736063
FBgn0020930	306.089	0.0363155	0.14184	0.256032	0.797926	0.930767
FBgn0021738	7.68326	0	1.73334	0	1	NA
FBgn0021742	1.45101	0.335429	1.42924	0.234691	0.814449	NA
FBgn0021750	137.396	-0.0633887	0.178133	-0.355851	0.721952	0.886816
FBgn0021760	1270.79	-0.175653	0.282227	-0.622381	0.533691	0.780519
FBgn0021761	443.677	-0.0693675	0.234588	-0.295699	0.76746	0.914556
FBgn0021764	356.26	0.234042	0.239978	0.975264	0.329429	0.603512
FBgn0021765	811.832	-0.473908	0.240297	-1.97217	0.0485899	0.196636
FBgn0021767	34.7279	-0.587442	0.388112	-1.51359	0.13013	0.358555
FBgn0021768	657.427	0.0721787	0.144299	0.500203	0.616932	0.828363
FBgn0021776	37.8192	-0.272644	0.374148	-0.728706	0.466182	0.728495
FBgn0021795	892.436	-0.331512	0.188747	-1.75639	0.0790227	0.264682
FBgn0021796	404.722	-0.491775	0.234096	-2.10075	0.0356632	0.161818
FBgn0021800	371.594	-0.18462	0.156343	-1.18086	0.237658	0.506502
FBgn0021814	326.728	0.204059	0.181829	1.12226	0.261752	0.535649
FBgn0021825	365.01	-0.282079	0.146769	-1.92192	0.0546153	0.211389
FBgn0021847	394.246	-0.374557	0.167945	-2.23024	0.0257316	0.131515
FBgn0021856	270.471	-0.00212089	0.156053	-0.0135909	0.989156	1
FBgn0021872	3382.32	-0.400585	0.13153	-3.04559	0.00232224	0.0270229
FBgn0021874	178.656	0.0160193	0.16005	0.100089	0.920274	0.993221
FBgn0021875	87.0741	-0.292402	0.199885	-1.46286	0.143507	0.381094
FBgn0021895	624.075	0.319638	0.100825	3.17022	0.00152323	0.0203222
FBgn0021906	1502.92	-1.03484	0.280616	-3.68774	0.000226255	0.00567392
FBgn0021944	363.017	-0.554515	0.291366	-1.90316	0.0570199	0.217575
FBgn0021967	1177.27	-0.653406	0.15275	-4.27761	1.88907e-05	0.00100121
FBgn0021979	1415.31	-0.407799	0.134176	-3.0393	0.0023713	0.0274923
FBgn0021995	367.702	-0.140427	0.115983	-1.21075	0.22599	0.493018
FBgn0022023	1827.67	-0.117922	0.149936	-0.786486	0.431583	0.697452
FBgn0022027	141.995	-0.0815192	0.185359	-0.439792	0.660088	0.853022
FBgn0022029	364.395	0.145521	0.110363	1.31856	0.187315	0.444636
FBgn0022069	425.724	-0.0730268	0.130367	-0.560163	0.575368	0.807055
FBgn0022097	2329.88	-0.255524	0.129897	-1.96713	0.0491678	0.198284
FBgn0022153	606.39	-0.103244	0.258564	-0.3993	0.689672	0.87124
FBgn0022160	3247.26	-1.21004	0.227977	-5.30775	1.10985e-07	1.62787e-05
FBgn0022213	818.593	0.0684478	0.173165	0.395276	0.69264	0.872474
FBgn0022224	121.46	0.113739	0.18437	0.616908	0.537295	0.781172
FBgn0022238	898.5	0.462699	0.118802	3.89472	9.83128e-05	0.00321878
FBgn0022288	338.411	-0.300646	0.165611	-1.81537	0.0694667	0.2449
FBgn0022338	402.538	-0.104782	0.252379	-0.415178	0.678011	0.864319
FBgn0022343	650.592	-0.490674	0.229435	-2.13862	0.0324664	0.152129
FBgn0022344	475.521	-0.302395	0.157525	-1.91966	0.0549007	0.212093
FBgn0022349	889.797	0.0607932	0.0858384	0.708228	0.478804	0.738554
FBgn0022355	3628.55	-0.447639	0.297935	-1.50247	0.132976	0.363379
FBgn0022359	1198.07	-0.151151	0.352056	-0.429337	0.667678	0.858337
FBgn0022361	771.161	0.101631	0.190253	0.534189	0.593211	0.820388
FBgn0022382	934.014	0.0759018	0.0895037	0.848029	0.396422	0.668145
FBgn0022699	119.833	-0.297438	0.288698	-1.03028	0.302881	0.576598
FBgn0022700	1821.9	0.0902779	0.278059	0.324671	0.74543	0.901183
FBgn0022702	354.353	-0.241335	0.276371	-0.873228	0.382539	0.654695
FBgn0022709	870.323	-0.504833	0.189042	-2.67048	0.00757426	0.0599878
FBgn0022710	285.219	-0.345833	0.27002	-1.28077	0.200275	0.46213
FBgn0022724	81.017	-0.0666562	0.260305	-0.25607	0.797897	0.930767
FBgn0022740	10.1932	-0.290591	0.668134	-0.434929	0.663614	0.8553
FBgn0022764	1152.56	-0.225642	0.269054	-0.838646	0.401668	0.672778
FBgn0022768	456.504	-0.277324	0.328469	-0.844293	0.398506	0.66943
FBgn0022770	563.254	-0.107791	0.273452	-0.394185	0.693445	0.87265
FBgn0022774	945.05	-0.35898	0.152504	-2.35391	0.0185772	0.106383
FBgn0022786	271.222	-0.201671	0.227268	-0.887373	0.374878	0.647325
FBgn0022787	589.131	-0.190527	0.215298	-0.884946	0.376186	0.648784
FBgn0022800	136.445	0.0479949	0.220844	0.217325	0.827955	0.945571
FBgn0022893	4609.46	0.309461	0.15006	2.06225	0.039184	0.17174
FBgn0022935	169.988	-0.0209808	0.211772	-0.0990725	0.921081	0.993221
FBgn0022936	136.757	0.296974	0.18771	1.58208	0.11363	0.330109
FBgn0022942	419.894	-0.111785	0.113253	-0.987035	0.323626	0.598229
FBgn0022943	161.927	-0.125616	0.192729	-0.651774	0.514547	0.766842
FBgn0022959	1780.8	-0.000462947	0.104538	-0.00442853	0.996467	1
FBgn0022960	227.925	0.0355476	0.160296	0.221762	0.824499	0.943931
FBgn0022981	437.211	0.940847	0.3458	2.72078	0.00651272	0.0543689
FBgn0022984	433.585	0.657288	0.0961217	6.83809	8.02574e-12	4.04947e-09
FBgn0022985	401.353	0.0152958	0.108673	0.14075	0.888067	0.977323
FBgn0022986	236.165	0.781594	0.132536	5.89721	3.69702e-09	9.1123e-07
FBgn0022987	299.598	0.327697	0.183087	1.78985	0.0734785	0.253447
FBgn0023000	323.673	0.440208	0.17737	2.48187	0.0130696	0.0845628
FBgn0023001	252.218	-0.312056	0.176866	-1.76437	0.07767	0.26189
FBgn0023023	352.968	-0.25426	0.118627	-2.14336	0.0320841	0.151124
FBgn0023076	219.731	1.23672	0.447335	2.76464	0.00569853	0.0497448
FBgn0023081	416.756	-0.0547228	0.222512	-0.245932	0.805735	0.934499
FBgn0023083	675.105	-0.134735	0.118536	-1.13666	0.255682	0.529323
FBgn0023090	160.539	1.33724	0.340623	3.92588	8.64146e-05	0.00297823
FBgn0023091	4.90837	-0.344194	1.04907	-0.328094	0.74284	NA
FBgn0023094	234.1	0.201995	0.214487	0.941757	0.346317	0.621482
FBgn0023095	666.179	-0.130875	0.200327	-0.653309	0.513557	0.765993
FBgn0023096	13.3354	0.881701	0.846181	1.04198	0.297423	0.57173
FBgn0023097	417.355	0.0503945	0.187133	0.269298	0.787701	0.925315
FBgn0023129	1247.63	-0.351028	0.246927	-1.42159	0.155146	0.399962
FBgn0023130	61.4192	0.00854495	0.284835	0.0299996	0.976067	1
FBgn0023143	3428.28	-0.155943	0.17717	-0.88019	0.378756	0.651274
FBgn0023167	201.501	0.33259	0.258957	1.28434	0.199022	0.460974
FBgn0023169	873.605	-0.041823	0.141921	-0.294692	0.768229	0.91497
FBgn0023170	5740.94	0.246762	0.204842	1.20465	0.22834	0.495405
FBgn0023171	231.088	0.0319649	0.181218	0.176389	0.859988	0.962717
FBgn0023172	1045.99	-0.118042	0.187468	-0.629662	0.528916	0.778407
FBgn0023174	1204.49	0.196364	0.149251	1.31566	0.188287	0.446581
FBgn0023175	1292	-0.11175	0.207882	-0.537564	0.590878	0.818598
FBgn0023177	442.657	0.0380743	0.109231	0.348568	0.727414	0.890005
FBgn0023178	40.4994	0.463582	0.390354	1.18759	0.234994	0.503562
FBgn0023179	202.903	-0.258581	0.2192	-1.17966	0.238137	0.50708
FBgn0023180	55.4006	0.0924824	0.325771	0.283888	0.776496	0.91994
FBgn0023181	143.163	0.117748	0.272397	0.432265	0.665548	0.856788
FBgn0023197	53.8257	0.723466	0.278809	2.59484	0.00946345	0.0687626
FBgn0023212	656.073	-0.131821	0.136451	-0.966069	0.33401	0.608304
FBgn0023213	3438.31	-0.121926	0.190329	-0.640606	0.521779	0.773148
FBgn0023214	69.1007	0.0836475	0.22509	0.371618	0.710177	0.88097
FBgn0023215	215.035	-0.570306	0.491027	-1.16146	0.245456	0.51592
FBgn0023216	167.539	0.206214	0.171286	1.20392	0.228622	0.495676
FBgn0023388	577.559	-0.00828806	0.186533	-0.0444322	0.96456	1
FBgn0023395	150.871	0.102304	0.315384	0.324378	0.745652	0.901183
FBgn0023407	466.881	0.0186532	0.186923	0.099791	0.92051	0.993221
FBgn0023415	268.243	0	1.68154	0	1	1
FBgn0023416	87.3516	0.239181	0.256604	0.932099	0.351285	0.625157
FBgn0023441	899.682	-0.0586914	0.113127	-0.51881	0.603893	0.827406
FBgn0023458	845.42	-0.834564	0.245031	-3.40596	0.000659322	0.0120357
FBgn0023477	3461.22	-0.605248	0.192761	-3.13989	0.00169012	0.0218658
FBgn0023479	1828.9	0.00199322	0.227245	0.00877123	0.993002	1
FBgn0023489	18.868	-0.0888897	1.46486	-0.0606814	0.951613	1
FBgn0023495	198.773	0.342385	0.310378	1.10312	0.269974	0.542771
FBgn0023496	8.18464	0.821245	0.670629	1.22459	0.22073	NA
FBgn0023506	139.954	0.0472369	0.296993	0.15905	0.873629	0.972121
FBgn0023507	2090.63	-0.383038	0.151184	-2.53359	0.0112901	0.0773145
FBgn0023508	365.091	-0.335928	0.200365	-1.67658	0.0936245	0.293859
FBgn0023509	248.846	-0.261577	0.153095	-1.7086	0.0875252	0.28198
FBgn0023510	483.597	-0.418679	0.204186	-2.05048	0.0403175	0.174926
FBgn0023511	379.576	-0.156739	0.12214	-1.28327	0.199397	0.461418
FBgn0023512	266.503	-0.253782	0.146273	-1.73499	0.0827431	0.272726
FBgn0023513	144.219	-0.167344	0.26139	-0.640208	0.522037	0.773177
FBgn0023514	255.238	-0.261945	0.127506	-2.05438	0.0399392	0.174022
FBgn0023515	418.139	0.191897	0.316268	0.606753	0.544015	0.7847
FBgn0023516	477.294	-0.212985	0.155119	-1.37304	0.169741	0.421645
FBgn0023517	213.459	-0.244525	0.20858	-1.17233	0.241064	0.51002
FBgn0023518	219.874	-0.379893	0.34459	-1.10245	0.270267	0.542771
FBgn0023519	158.296	-0.645396	0.258981	-2.49206	0.0127004	0.0831618
FBgn0023520	50.4824	-0.26906	0.259332	-1.03751	0.299498	0.573032
FBgn0023521	103.43	-0.211311	0.232369	-0.909379	0.36315	0.635336
FBgn0023522	386.821	-0.0267502	0.138457	-0.193202	0.846801	0.955268
FBgn0023523	3.06658	-0.789149	1.02603	-0.769131	0.441816	NA
FBgn0023524	55.7869	0.191782	0.435004	0.440874	0.659304	0.852592
FBgn0023525	140.831	-0.355489	0.20056	-1.77248	0.0763146	0.259121
FBgn0023526	378.178	0.467566	0.157022	2.97771	0.00290407	0.0315456
FBgn0023527	277.573	-0.443011	0.161849	-2.73718	0.00619674	0.0524955
FBgn0023528	647.887	0.247713	0.164493	1.50592	0.132087	0.362026
FBgn0023529	2054.99	-0.54856	0.101587	-5.39991	6.66731e-08	1.06458e-05
FBgn0023530	145.812	-0.329325	0.162419	-2.02762	0.0425989	0.181011
FBgn0023531	149.801	-0.110891	0.22408	-0.494874	0.620689	0.830838
FBgn0023534	37.39	0.0897479	0.457174	0.19631	0.844367	0.953646
FBgn0023535	351.639	-0.0948929	0.212215	-0.447154	0.654764	0.850148
FBgn0023536	229.093	-0.45886	0.149117	-3.07719	0.00208965	0.0251446
FBgn0023537	4162.93	-0.697392	0.112785	-6.18337	6.27464e-10	2.02944e-07
FBgn0023540	799.333	-0.108256	0.273688	-0.395544	0.692441	0.872399
FBgn0023541	266.837	0.225639	0.266853	0.845556	0.3978	0.668948
FBgn0023542	340.211	0.150341	0.14244	1.05547	0.29121	0.564497
FBgn0023545	242.542	-0.0320743	0.136796	-0.234468	0.814622	0.93953
FBgn0023549	589.739	0.161513	0.139932	1.15422	0.248408	0.520156
FBgn0023550	176.898	0.175853	0.210686	0.834669	0.403904	0.673493
FBgn0024150	110.3	-0.0226816	0.257197	-0.0881875	0.929728	0.996989
FBgn0024177	326.837	1.9915	0.823345	2.4188	0.015572	0.0944806
FBgn0024179	200.393	-0.0327511	0.222366	-0.147284	0.882908	0.976092
FBgn0024183	1349.66	-0.478025	0.117532	-4.0672	4.75812e-05	0.00195502
FBgn0024184	19.0497	1.1222	0.47763	2.34953	0.0187973	0.107095
FBgn0024187	444.693	-0.303335	0.229378	-1.32242	0.186028	0.443499
FBgn0024188	415.091	-0.0978962	0.156453	-0.625724	0.531496	0.779767
FBgn0024189	78.7679	-0.0509344	0.271027	-0.187931	0.850931	0.956623
FBgn0024191	110.523	-0.138833	0.239925	-0.578651	0.562825	0.798276
FBgn0024194	194.804	0.0195196	0.159066	0.122714	0.902334	0.983584
FBgn0024196	388.565	0.185526	0.162603	1.14097	0.253882	0.526722
FBgn0024222	219.83	0.0391678	0.17532	0.223408	0.823218	0.942978
FBgn0024227	82.7895	-0.207295	0.393123	-0.527303	0.597983	0.823044
FBgn0024230	286.551	0.288615	0.137618	2.09722	0.0359745	0.162413
[truncated: 14,421 more rows]
