# Supplementary material for: Exposure to perfluorooctanoic acid accelerates Drosophila melanogaster juvenile development and disrupts mitochondrial metabolism
Source: bioRxiv. 2026 Jun 17:2026.06.14.730922. Preprint. [Version 1] doi: 10.64898/2026.06.14.730922 (PMC13307966; doi:10.64898/2026.06.14.730922)
Supplement: Supplement 3 — Table S2. RNA-seq was used to compare gene expression of whole larvae exposed to 3.6 μM PFOA with unexposed controls. Samples collected at 84 h after egg laying. [file media-3.xlsx]

## Sheet: Sheet1
Table S2. RNA-seq was used to compare gene expression in of whole larvae exposed 3.6 µM PFOA with unexposed controls. Samples collected at 84 h after egg laying.
ID	baseMean	log2FoldChange	lfcSE	stat	pvalue	padj
FBgn0000003	0.233568	-1.06739	6.23243	-0.171264	0.864016	NA
FBgn0000008	138.273	-0.314867	0.187355	-1.68059	0.0928429	0.380501
FBgn0000014	233.585	-0.0748416	0.197343	-0.379247	0.704505	0.908451
FBgn0000015	102.122	-0.0915729	0.244436	-0.374629	0.707936	0.909647
FBgn0000017	399.397	-0.447206	0.271749	-1.64566	0.0998344	0.393487
FBgn0000018	116.759	-0.00266754	0.171532	-0.0155513	0.987592	1
FBgn0000022	2.87947	0.0988007	1.08512	0.0910504	0.927453	NA
FBgn0000024	331.492	-0.305029	0.202964	-1.50287	0.132872	0.449627
FBgn0000028	23.0838	0.798938	0.661582	1.20762	0.227195	0.582684
FBgn0000032	486.112	-0.0111947	0.106206	-0.105406	0.916054	0.993601
FBgn0000036	49.1986	0.683162	0.336667	2.02919	0.0424389	0.261551
FBgn0000037	53.5284	-0.525578	0.349184	-1.50516	0.132282	0.448681
FBgn0000038	333.997	0.196624	0.295953	0.664377	0.506449	0.821325
FBgn0000039	53.1732	0.881474	0.359994	2.44858	0.0143421	0.148375
FBgn0000042	22910.5	-0.058483	0.14688	-0.398168	0.690507	0.902475
FBgn0000043	3334.43	0.0879098	0.156188	0.562846	0.57354	0.855938
FBgn0000044	81912.4	0.102513	0.1999	0.512821	0.608076	0.875339
FBgn0000045	8639.91	0.316683	0.488568	0.648186	0.516864	0.827591
FBgn0000046	7872.14	-0.406125	0.203457	-1.99612	0.0459209	0.270695
FBgn0000047	11100.2	0.92182	0.637321	1.4464	0.148066	0.473625
FBgn0000052	1309.17	-0.254626	0.219811	-1.15838	0.246708	0.606166
FBgn0000053	1581.85	0.0990276	0.288829	0.342859	0.731705	0.92068
FBgn0000055	105.673	-0.228954	0.474604	-0.48241	0.629515	0.87743
FBgn0000057	338.668	-0.298048	0.15898	-1.87476	0.0608264	0.308203
FBgn0000061	27.682	0.158361	0.309433	0.511776	0.608807	0.875339
FBgn0000063	84.2229	0.495342	0.319583	1.54996	0.12115	0.429327
FBgn0000064	23674.3	0.206767	0.142118	1.45489	0.145699	0.469744
FBgn0000071	63.5481	0.083128	0.27032	0.307517	0.75845	0.932877
FBgn0000075	95.7073	-0.127973	0.258872	-0.494347	0.621061	0.875709
FBgn0000077	96.5303	0.11566	0.203669	0.567883	0.570114	0.854267
FBgn0000078	2508.9	0.298201	0.517627	0.576092	0.564553	0.852394
FBgn0000079	5087.54	0.426246	0.604533	0.705083	0.480759	0.802605
FBgn0000083	2609.92	-0.0492166	0.107445	-0.458064	0.646907	0.884368
FBgn0000084	135.355	0.428376	0.316092	1.35522	0.175346	0.512826
FBgn0000092	443.355	-1.00342	1.02304	-0.980828	0.326677	0.679326
FBgn0000094	910.891	0	1.68677	0	1	1
FBgn0000097	424.597	-0.020154	0.253527	-0.0794945	0.936639	1
FBgn0000100	10975.5	0.113678	0.180402	0.630135	0.528606	0.832186
FBgn0000108	425.817	0.295809	0.1831	1.61556	0.10619	0.40385
FBgn0000109	180.557	0.172575	0.175109	0.985529	0.324364	0.677219
FBgn0000114	2171.24	0.422686	0.200208	2.11123	0.0347523	0.236305
FBgn0000115	372.623	0.106111	0.179244	0.591991	0.553857	0.846576
FBgn0000116	34442	-0.0785781	0.158653	-0.495284	0.6204	0.875709
FBgn0000117	2380.44	-0.163336	0.120556	-1.35485	0.175465	0.512826
FBgn0000119	272.823	-0.509624	0.251796	-2.02395	0.0429751	0.262176
FBgn0000120	3035.28	0.225377	0.298818	0.754228	0.450712	0.783335
FBgn0000121	5504.37	0.318892	0.795012	0.401116	0.688335	0.902413
FBgn0000137	9.13276	0.233851	0.432698	0.540448	0.588888	NA
FBgn0000139	258.945	-0.0216189	0.143853	-0.150285	0.88054	0.980562
FBgn0000140	411.609	-0.288237	0.284457	-1.01329	0.310922	0.668342
FBgn0000146	263.662	0.487064	0.241394	2.01772	0.0436208	0.263563
FBgn0000147	227.99	0.22811	0.30779	0.741122	0.458619	0.788252
FBgn0000150	3136.86	0.283331	0.305372	0.927822	0.3535	0.703107
FBgn0000152	253.513	-0.467588	0.140026	-3.3393	0.000839886	0.0305542
FBgn0000153	557.565	0.387409	0.404748	0.957161	0.338486	0.690017
FBgn0000157	74.9153	0.0530405	0.289299	0.183342	0.85453	0.971293
FBgn0000158	51.9531	0.855678	0.564376	1.51615	0.129482	0.445137
FBgn0000163	374.948	-0.36918	0.207157	-1.78213	0.0747281	0.344448
FBgn0000166	96.977	-1.06756	1.69002	-0.631688	0.527591	0.832186
FBgn0000173	1573	-0.0111092	0.089418	-0.124239	0.901126	0.98896
FBgn0000179	40.0388	-0.32272	0.228421	-1.41283	0.157707	0.485769
FBgn0000180	34.9609	0.300312	0.312094	0.962248	0.335925	0.687433
FBgn0000181	3694.72	0.323933	0.139626	2.32	0.0203409	0.181178
FBgn0000182	42.055	0.562357	0.870147	0.646278	0.5181	0.82813
FBgn0000183	829.037	-0.338111	0.180693	-1.87119	0.0613186	0.309734
FBgn0000206	139.409	-2.30935	1.35757	-1.70109	0.0889256	0.373014
FBgn0000212	594.923	-0.482916	0.218367	-2.21149	0.0270022	0.209241
FBgn0000216	17.8516	-0.22642	0.601989	-0.37612	0.706827	0.90944
FBgn0000221	47.6301	-0.243579	0.287638	-0.846826	0.397092	0.741222
FBgn0000227	0.511912	0	6.138	0	1	NA
FBgn0000228	381.414	-0.294888	0.170818	-1.72633	0.0842881	0.363339
FBgn0000229	559.776	0.192398	0.157223	1.22373	0.221055	0.576714
FBgn0000233	8.98508	-0.30179	0.493157	-0.611954	0.540568	NA
FBgn0000239	988.318	-0.159119	0.134359	-1.18428	0.236301	0.593581
FBgn0000241	45.9255	-0.258437	0.345358	-0.748316	0.45427	0.78587
FBgn0000244	779.45	-0.207745	0.119178	-1.74315	0.0813066	0.359164
FBgn0000246	117.838	-0.219521	0.285314	-0.769402	0.441655	0.776266
FBgn0000247	368.127	-0.366497	0.269885	-1.35797	0.174472	0.511546
FBgn0000250	1266.84	-0.163157	0.14386	-1.13414	0.256735	0.616123
FBgn0000251	395.771	0.378045	0.202561	1.86633	0.0619957	0.310627
FBgn0000253	8655.41	0.16624	0.109617	1.51655	0.129379	0.445137
FBgn0000256	1019.03	-0.191493	0.156207	-1.22589	0.220238	0.575454
FBgn0000257	172.137	-0.216435	0.19957	-1.08451	0.27814	0.63663
FBgn0000259	1192.77	0.204959	0.0923921	2.21836	0.0265304	0.206923
FBgn0000261	7880.92	-0.314521	0.150889	-2.08446	0.0371186	0.244236
FBgn0000273	1450.19	-0.102388	0.149813	-0.683434	0.494332	0.813081
FBgn0000274	221.92	0.982454	0.47203	2.08134	0.0374029	0.245171
FBgn0000276	92.2702	0.740126	0.837627	0.883599	0.376913	0.72096
FBgn0000277	56.5994	1.19274	0.968539	1.23148	0.218144	0.573042
FBgn0000278	14.0397	1.59028	0.748228	2.12539	0.0335543	NA
FBgn0000279	72.8571	0.878806	0.625614	1.40471	0.160108	0.490185
FBgn0000281	0.713407	0.801263	1.95589	0.409667	0.68205	NA
FBgn0000283	710.128	-0.244343	0.189543	-1.28911	0.19736	0.545491
FBgn0000286	430.825	0.0910335	0.0964021	0.94431	0.345011	0.696886
FBgn0000287	231.386	-0.279959	0.289604	-0.966697	0.333695	0.685354
FBgn0000289	846.459	-0.0394765	0.133007	-0.296801	0.766618	0.937247
FBgn0000299	5644.51	-0.00455054	0.174158	-0.0261288	0.979155	1
FBgn0000303	88.8738	-0.357184	0.326949	-1.09248	0.274623	0.633737
FBgn0000307	470.225	-0.359962	0.232472	-1.54841	0.121524	0.429869
FBgn0000308	4349.22	0.204037	0.105487	1.93424	0.0530835	0.287617
FBgn0000316	402.629	-0.0206616	0.128734	-0.160498	0.872489	0.977251
FBgn0000317	386.595	-0.450444	0.243582	-1.84925	0.0644224	0.316563
FBgn0000318	779.063	0.0019202	0.17104	0.0112266	0.991043	1
FBgn0000319	3252.39	-0.278579	0.135877	-2.05024	0.0403414	0.254372
FBgn0000320	85.83	0.369474	0.269629	1.3703	0.170593	0.505492
FBgn0000326	272.074	-0.0206584	0.161193	-0.128159	0.898023	0.987574
FBgn0000330	212.419	-0.18609	0.169491	-1.09794	0.272233	0.631677
FBgn0000337	2.09828	1.08497	1.12315	0.966004	0.334042	NA
FBgn0000339	616.512	0.0273015	0.152936	0.178516	0.858318	0.972704
FBgn0000346	466.599	0.498604	0.235375	2.11834	0.0341465	0.235485
FBgn0000351	96.0067	-0.419461	0.499594	-0.839605	0.40113	0.744813
FBgn0000352	211.989	-0.410125	0.259655	-1.5795	0.114221	0.417746
FBgn0000355	2713.06	0.769717	1.83839	0.41869	0.675442	0.897493
FBgn0000356	287.19	0	3.26254	0	1	1
FBgn0000357	893.166	-1.08419	1.18732	-0.913143	0.361167	0.709774
FBgn0000358	727.546	0	2.24509	0	1	1
FBgn0000359	2492.66	0	1.97057	0	1	1
FBgn0000360	2631	0	2.00613	0	1	1
FBgn0000370	2334.82	-0.126986	0.191901	-0.66173	0.508145	0.822521
FBgn0000376	232.214	-0.351878	0.263671	-1.33453	0.182029	0.522199
FBgn0000377	250.162	-0.224428	0.140886	-1.59298	0.111166	0.412038
FBgn0000382	771.686	-0.0804274	0.112351	-0.715857	0.47408	0.798555
FBgn0000384	300.74	0.0461805	0.14266	0.323709	0.746158	0.926917
FBgn0000394	287.661	-0.0254493	0.149155	-0.170623	0.86452	0.974978
FBgn0000395	135.909	-0.0255961	0.190179	-0.134589	0.892936	0.985447
FBgn0000404	2159.25	-0.185892	0.188117	-0.988174	0.323067	0.676175
FBgn0000405	4425.84	-0.0625673	0.245675	-0.254675	0.798974	0.952314
FBgn0000406	5387.42	-0.0497733	0.245691	-0.202585	0.839459	0.966611
FBgn0000411	62.5473	0.0234059	0.275938	0.0848232	0.932402	1
FBgn0000412	990.971	0.169175	0.149794	1.12938	0.258736	0.617831
FBgn0000414	394.619	-0.412896	0.265871	-1.553	0.120424	0.428247
FBgn0000416	7815.41	-0.222021	0.0949664	-2.33789	0.0193929	0.175997
FBgn0000422	395.264	0.35221	0.169965	2.07225	0.0382419	0.247046
FBgn0000426	164.52	0.146565	0.200802	0.7299	0.465451	0.792407
FBgn0000427	1902.37	-0.107299	1.06752	-0.100512	0.919938	0.995291
FBgn0000439	21.7464	-0.200249	0.471594	-0.424622	0.671113	0.896231
FBgn0000442	118.214	-0.328357	0.196006	-1.67524	0.0938875	0.382636
FBgn0000447	667.154	0.142638	0.137208	1.03957	0.298539	0.657082
FBgn0000448	38.0712	0.425696	0.786679	0.541131	0.588417	0.865271
FBgn0000449	7.32111	0.61362	0.894454	0.686027	0.492696	NA
FBgn0000451	82.6194	-0.567598	0.375579	-1.51126	0.130722	0.446545
FBgn0000454	3560.07	-0.180191	0.16192	-1.11284	0.265778	0.625791
FBgn0000455	816.279	-0.207297	0.107733	-1.92417	0.0543329	0.290517
FBgn0000459	29.4874	0.571151	0.320238	1.78352	0.0745014	0.343808
FBgn0000463	219.108	-0.206104	0.206345	-0.998829	0.317878	0.672669
FBgn0000464	69.1058	0.517248	0.269599	1.91858	0.0550374	0.292523
FBgn0000473	841.055	-0.0348496	0.304352	-0.114504	0.908838	0.991694
FBgn0000477	505.336	-0.465882	0.198894	-2.34237	0.0191618	0.174228
FBgn0000479	766.597	0.013335	0.110931	0.12021	0.904317	0.989939
FBgn0000482	155.286	-0.270982	0.187747	-1.44334	0.148925	0.474502
FBgn0000489	697.244	0.350795	0.152855	2.29496	0.0217355	0.186794
FBgn0000490	146.161	0.163988	0.210313	0.779733	0.435548	0.772445
FBgn0000492	53.0564	-0.126016	0.269632	-0.467363	0.64024	0.882278
FBgn0000499	298.22	0.11496	0.1974	0.58237	0.560317	0.849371
FBgn0000500	33.257	-0.190874	0.580273	-0.328937	0.742203	0.925181
FBgn0000504	259.511	-0.463768	0.210572	-2.20242	0.0276353	0.211954
FBgn0000520	79.8457	-0.207819	0.206318	-1.00727	0.313804	0.669833
FBgn0000524	200.937	-0.24682	0.192102	-1.28484	0.198849	0.547007
FBgn0000527	648.393	0.489465	0.665781	0.735174	0.462234	0.790741
FBgn0000529	2.8766	-0.114208	1.5564	-0.0733796	0.941504	NA
FBgn0000533	161.093	0.0799401	0.253577	0.31525	0.752572	0.929945
FBgn0000535	67.7446	0.175445	0.413514	0.424277	0.671364	0.896231
FBgn0000536	1267.82	-0.041972	0.189453	-0.221543	0.82467	0.96018
FBgn0000541	1004.72	-0.0911405	0.233498	-0.390327	0.696295	0.904837
FBgn0000542	136.295	-0.634155	0.325636	-1.94743	0.0514826	0.283415
FBgn0000543	234.951	-0.111355	0.184496	-0.603561	0.546136	0.841397
FBgn0000546	341.317	-0.28273	0.199734	-1.41553	0.156913	0.485574
FBgn0000547	582.853	-0.197643	0.246663	-0.801267	0.422977	0.760052
FBgn0000551	6.99048	0.202416	0.567288	0.356813	0.721231	NA
FBgn0000552	0.221973	0.855987	6.23243	0.137344	0.890759	NA
FBgn0000557	1079.25	0.119924	0.137718	0.870798	0.383864	0.729134
FBgn0000559	38562.6	-0.189862	0.0902903	-2.1028	0.0354835	0.239354
FBgn0000560	15.2434	1.3167	0.764389	1.72255	0.0849703	NA
FBgn0000562	790.375	-0.475126	0.198506	-2.39351	0.0166881	0.160693
FBgn0000564	8.05619	0.283123	0.813432	0.34806	0.727795	NA
FBgn0000565	923.188	-0.307584	0.155394	-1.97938	0.0477728	0.275396
FBgn0000566	1146.45	0.0551563	0.108266	0.509454	0.610434	0.875339
FBgn0000567	355.509	-0.030885	0.191014	-0.161689	0.87155	0.977251
FBgn0000568	392.504	-0.045264	0.148709	-0.30438	0.760838	0.933611
FBgn0000575	714.813	0.16396	0.107516	1.52499	0.127261	0.441527
FBgn0000576	23.7452	-0.358136	0.380104	-0.942207	0.346087	0.697428
FBgn0000577	25.1049	-0.00262116	0.332848	-0.00787493	0.993717	1
FBgn0000578	351.059	-0.224295	0.17169	-1.30639	0.191419	0.53617
FBgn0000579	13418.8	0.180099	0.183604	0.980909	0.326638	0.679326
FBgn0000581	656.807	-0.420101	0.277051	-1.51633	0.129435	0.445137
FBgn0000588	100.466	0.299011	0.267601	1.11737	0.263835	0.623346
FBgn0000591	8.51313	-0.0450429	0.5219	-0.0863055	0.931224	NA
FBgn0000592	3477.23	0.151366	0.283535	0.533853	0.593443	0.868595
FBgn0000594	30.4131	0.763727	0.457511	1.66931	0.0950565	0.384982
FBgn0000606	0.531114	-0.105723	3.03589	-0.0348243	0.97222	NA
FBgn0000611	1075.8	-0.0482787	0.10196	-0.473509	0.63585	0.880478
FBgn0000615	4086.62	0.522844	0.204531	2.5563	0.0105791	0.124742
FBgn0000617	83.7229	-0.0246509	0.292032	-0.0844115	0.932729	1
FBgn0000618	82.3587	-0.101502	0.185878	-0.546065	0.585022	0.863214
FBgn0000625	20.9549	-0.0406412	0.470799	-0.0863239	0.931209	0.99999
FBgn0000629	298.133	-0.029973	0.142341	-0.210572	0.833221	0.96407
FBgn0000633	50.8656	0.0500067	0.363989	0.137385	0.890726	0.984401
FBgn0000635	609.956	-0.327127	0.146297	-2.23605	0.0253487	0.202047
FBgn0000636	653.41	-0.087479	0.107976	-0.810173	0.417841	0.756953
FBgn0000639	2669.3	-0.147158	0.579678	-0.253861	0.799603	0.952589
FBgn0000640	12050.1	-1.19486	0.503391	-2.37361	0.017615	0.16599
FBgn0000644	114.194	0.0485674	0.718574	0.0675886	0.946113	1
FBgn0000658	105.738	-0.338224	0.196828	-1.71837	0.0857289	0.366405
FBgn0000659	205.638	-0.0986228	0.12979	-0.759866	0.447335	0.780494
FBgn0000662	420.935	0.0644348	0.11301	0.570169	0.568563	0.853751
FBgn0000667	6704.62	-0.230388	0.156494	-1.47219	0.14097	0.461931
FBgn0000709	443.005	-0.577685	0.252999	-2.28335	0.0224097	0.189597
FBgn0000711	592.772	-0.0876823	0.117564	-0.745827	0.455772	0.787424
FBgn0000715	28.9507	0.188429	0.403074	0.467481	0.640156	0.882278
FBgn0000719	313.689	-0.0633685	0.16959	-0.373658	0.708659	0.909647
FBgn0000721	1666.22	-0.34227	0.163442	-2.09414	0.0362474	0.240711
FBgn0000723	518.702	-0.197077	0.177533	-1.11008	0.266963	0.626855
FBgn0000808	19.1297	0.782779	0.821211	0.953201	0.340488	0.692425
FBgn0000810	201.361	-0.0274913	0.161819	-0.169889	0.865097	0.975186
FBgn0000826	64.9622	1.80403	0.722709	2.4962	0.012553	0.137563
FBgn0000927	229.235	0.631495	1.11916	0.564256	0.57258	0.855336
FBgn0000928	20.9653	-0.197453	0.418892	-0.471369	0.637377	0.881415
FBgn0000964	134.353	0.960251	0.550039	1.74579	0.0808479	0.357665
FBgn0000996	410.127	0.0760794	0.236072	0.322272	0.747246	0.927176
FBgn0001075	160.147	-0.597632	0.304902	-1.96008	0.0499862	0.280748
FBgn0001077	4.2507	1.73948	1.69419	1.02674	0.304545	NA
FBgn0001078	442.802	-0.0338676	0.148923	-0.227417	0.820099	0.958797
FBgn0001079	113.433	0.0409345	0.211412	0.193624	0.84647	0.968231
FBgn0001083	170.061	-0.59139	0.230548	-2.56515	0.010313	0.122599
FBgn0001084	49.5022	-0.0455555	0.256997	-0.177261	0.859304	0.972704
FBgn0001085	192.121	-0.147349	0.207195	-0.711157	0.476987	0.800099
FBgn0001086	314.358	0.0415239	0.312159	0.133022	0.894176	0.985758
FBgn0001087	414.134	-0.492583	0.174165	-2.82824	0.0046804	0.0800633
FBgn0001089	741.603	-0.193672	0.195153	-0.992411	0.320997	0.675058
FBgn0001090	468.234	0.373408	0.190578	1.95935	0.050072	0.281098
FBgn0001091	15135.3	0.327453	0.15089	2.17015	0.0299957	0.222711
FBgn0001092	17184	0.0699119	0.126703	0.55178	0.581099	0.860515
FBgn0001098	5494.93	0.106849	0.159246	0.670966	0.502242	0.818085
FBgn0001099	47.6076	0.672727	0.723658	0.929621	0.352567	0.702329
FBgn0001104	730.332	-0.058123	0.115383	-0.503739	0.614445	0.875339
FBgn0001105	1843.68	-0.158192	0.109168	-1.44907	0.147319	0.472272
FBgn0001108	797.515	-0.381229	0.191578	-1.98995	0.0465969	0.272574
FBgn0001112	441.665	-0.352175	0.200038	-1.76054	0.0783162	0.351445
FBgn0001114	2737.19	-0.0594132	0.132723	-0.447648	0.654407	0.887444
FBgn0001120	415.928	0.901238	1.2688	0.710308	0.477513	0.800309
FBgn0001122	575.151	-0.0390861	0.161622	-0.241837	0.808907	0.955849
FBgn0001123	712.866	0.124014	0.155348	0.798297	0.424698	0.761887
FBgn0001124	4661.88	-0.0951926	0.103095	-0.923353	0.355823	0.705058
FBgn0001125	5744.81	0.0119443	0.130012	0.0918702	0.926801	0.998299
FBgn0001128	8903.9	0.416355	0.165573	2.51463	0.0119158	0.133412
FBgn0001133	204.992	-0.0430905	0.186517	-0.231027	0.817294	0.958563
FBgn0001134	9.28048	0.78137	1.63849	0.476885	0.633444	NA
FBgn0001137	173.905	0.217371	0.188574	1.15271	0.24903	0.607713
FBgn0001138	78.0165	-0.193128	0.175235	-1.10211	0.270414	0.631124
FBgn0001139	721.32	-0.0316763	0.154893	-0.204505	0.837959	0.965543
FBgn0001142	1739.49	0.0270829	0.146827	0.184455	0.853657	0.971182
FBgn0001145	3804.54	0.153601	0.132182	1.16204	0.245219	0.605591
FBgn0001147	23.4574	0.418887	0.56431	0.742299	0.457906	0.788125
FBgn0001148	6.5285	0.564097	0.83629	0.674523	0.499979	NA
FBgn0001149	7995.81	-0.364102	0.145656	-2.49975	0.0124282	0.136572
FBgn0001150	7.22483	-0.58409	1.05417	-0.554075	0.579527	NA
FBgn0001168	532.61	-0.117598	0.201989	-0.582201	0.560431	0.849371
FBgn0001169	299.015	-0.206696	0.179267	-1.15301	0.248906	0.607713
FBgn0001170	6.01013	0.0746697	0.723688	0.103179	0.917821	NA
FBgn0001174	0.945581	0	2.38988	0	1	NA
FBgn0001179	204.462	0.0968052	0.14679	0.659479	0.509588	0.822827
FBgn0001180	132.661	0.908764	1.05593	0.860626	0.389444	0.733345
FBgn0001185	147.161	0.031449	0.170255	0.184717	0.853451	0.971182
FBgn0001186	2213.5	-0.0523782	0.11544	-0.453726	0.650026	0.886231
FBgn0001187	876.22	1.61093	0.228089	7.06273	1.63265e-12	4.88978e-09
FBgn0001189	426.717	-0.212953	0.100427	-2.12047	0.0339668	0.235215
FBgn0001197	1137.53	0.241775	0.181819	1.32975	0.1836	0.524196
FBgn0001202	327.407	-0.0752148	0.111817	-0.672661	0.501163	0.817607
FBgn0001206	110.956	-0.412366	0.309577	-1.33203	0.18285	0.523178
FBgn0001208	2073.98	-0.234125	0.262972	-0.890304	0.373302	0.719229
FBgn0001215	2178.6	0.0690197	0.133061	0.518705	0.603966	0.875339
FBgn0001216	898.397	-0.0252061	0.397011	-0.0634897	0.949377	1
FBgn0001217	909.255	0.565006	0.405572	1.39311	0.163586	0.494829
FBgn0001218	8104.81	-0.392843	0.154294	-2.54606	0.0108946	0.126136
FBgn0001220	2800.56	0.188625	0.107945	1.74741	0.0805659	0.356813
FBgn0001222	578.504	-0.0715787	0.141682	-0.505208	0.613413	0.875339
FBgn0001224	535.942	-0.392106	0.276688	-1.41714	0.156442	0.484658
FBgn0001225	1678.5	0.432924	0.381446	1.13495	0.256394	0.615798
FBgn0001226	775.966	0.220457	0.369169	0.597171	0.550393	0.844265
FBgn0001227	62.714	0.136709	0.2308	0.592327	0.553632	0.846415
FBgn0001228	62.8711	-0.450573	0.612818	-0.735249	0.462188	0.790741
FBgn0001229	93.1522	-0.367521	0.410061	-0.89626	0.370114	0.716427
FBgn0001230	963.427	-0.408091	0.566747	-0.720059	0.471489	0.797114
FBgn0001233	11544.7	-0.548121	0.265802	-2.06213	0.0391949	0.251368
FBgn0001234	1490.61	0.00361579	0.375419	0.00963136	0.992315	1
FBgn0001235	519.219	-0.0337702	0.225592	-0.149696	0.881005	0.980562
FBgn0001247	650.978	0.0502448	0.122726	0.409407	0.682241	0.900667
FBgn0001248	5925.74	0.141269	0.137219	1.02951	0.303239	0.660869
FBgn0001250	883.83	-0.548826	0.211073	-2.60017	0.00931789	0.116105
FBgn0001253	19.8958	-0.371082	0.638501	-0.581177	0.561121	0.849732
FBgn0001254	12.8171	-0.429995	0.836721	-0.513905	0.607319	NA
FBgn0001255	12.8917	0.51051	0.494628	1.03211	0.302021	NA
FBgn0001256	10.5161	-0.0805298	1.06281	-0.0757709	0.939601	NA
FBgn0001257	414.881	0.542561	0.233977	2.31887	0.0204023	0.181455
FBgn0001258	1638.66	0.310415	0.184264	1.68462	0.0920612	0.380439
FBgn0001259	44.6307	-0.399977	0.387154	-1.03312	0.301547	0.658981
FBgn0001263	372.031	-0.685181	1.33306	-0.51399	0.607259	0.875339
FBgn0001269	61.218	0.106927	0.331308	0.322743	0.74689	0.927095
FBgn0001276	59.1403	0.0359825	0.27927	0.128845	0.897481	0.987544
FBgn0001280	446.186	0.0728689	0.135873	0.536302	0.59175	0.867322
FBgn0001281	690.474	0.610302	0.305964	1.99469	0.0460767	0.270822
FBgn0001285	3512.54	0.274652	0.257152	1.06805	0.285497	0.642847
FBgn0001291	462.948	-0.00441681	0.146806	-0.0300859	0.975999	1
FBgn0001296	390.775	-0.0136291	0.174663	-0.078031	0.937803	1
FBgn0001297	1129.37	-0.151634	0.12484	-1.21462	0.22451	0.580412
FBgn0001301	376.903	-0.372381	0.16927	-2.19993	0.0278121	0.212493
FBgn0001308	1203.65	-0.266222	0.187578	-1.41926	0.155822	0.483397
FBgn0001311	1004.42	-0.393412	0.381862	-1.03025	0.302895	0.660786
FBgn0001313	24.4056	0.856035	1.68874	0.506908	0.61222	0.875339
FBgn0001316	1326.69	-0.50418	0.211964	-2.37861	0.0173779	0.164966
FBgn0001319	20.7161	0.0316161	0.353583	0.0894164	0.928751	0.999052
FBgn0001320	41.2836	0.520831	0.317959	1.63804	0.101412	0.396491
FBgn0001321	170.815	-0.11796	0.309993	-0.380524	0.703556	0.908057
FBgn0001323	61.5311	0.38268	0.295075	1.29689	0.194669	0.5416
FBgn0001324	313.338	-0.661304	0.326408	-2.026	0.0427646	0.262137
FBgn0001325	133.791	-0.54153	0.17709	-3.05793	0.0022287	0.0540483
FBgn0001330	147.385	0.0398097	0.261845	0.152035	0.879159	0.980224
FBgn0001341	195.189	-0.0124583	0.208213	-0.0598344	0.952288	1
FBgn0001404	935.705	-0.0143129	0.141398	-0.101225	0.919372	0.995176
FBgn0001491	256.72	0.0684697	0.161934	0.422824	0.672423	0.896365
FBgn0001565	749.054	0.202004	0.164249	1.22986	0.218748	0.573435
FBgn0001612	208.94	0.158209	0.204501	0.773636	0.439146	0.775844
FBgn0001624	917.26	-0.250593	0.152521	-1.64301	0.100381	0.394282
FBgn0001941	1319.61	0.0498162	0.110285	0.451705	0.651481	0.886255
FBgn0001942	11708.6	0.0874565	0.0781789	1.11867	0.26328	0.622706
FBgn0001961	1118.88	0.0995716	0.216972	0.458915	0.646296	0.884265
FBgn0001965	291.086	-0.351408	0.284196	-1.2365	0.216272	0.57091
FBgn0001967	3.49407	-1.43587	0.923848	-1.55422	0.120131	NA
FBgn0001970	89.2209	-0.100363	0.205948	-0.487325	0.626028	0.876547
FBgn0001977	333.221	0.00555436	0.143574	0.0386865	0.96914	1
FBgn0001978	729.753	-0.285172	0.221191	-1.28926	0.197309	0.545491
FBgn0001983	8.26746	-0.323228	0.474914	-0.680604	0.496122	NA
FBgn0001986	271.73	-0.0765042	0.222825	-0.343338	0.731344	0.92068
FBgn0001987	508.109	-0.703345	0.189278	-3.71593	0.000202456	0.0131104
FBgn0001989	477.567	0.197777	0.272118	0.726806	0.467345	0.794042
FBgn0001990	134.171	0.0519701	0.200738	0.258895	0.795716	0.950724
FBgn0001991	404.022	-0.217454	0.234709	-0.926486	0.354194	0.703724
FBgn0001992	2.51086	-0.498219	1.33953	-0.371936	0.70994	NA
FBgn0001994	610.623	-0.0798663	0.152802	-0.522678	0.601198	0.874072
FBgn0001995	227.887	0.134939	0.142727	0.945432	0.344439	0.696345
FBgn0002021	313.337	0.224334	0.13344	1.68116	0.0927313	0.380462
FBgn0002022	1011.04	-0.0480032	0.0816531	-0.587892	0.556605	0.847983
FBgn0002023	73.9466	0.0294792	0.281007	0.104906	0.916451	0.993897
FBgn0002031	933.097	0.309463	0.147529	2.09764	0.0359373	0.240144
FBgn0002036	522.867	0.0134256	0.152291	0.0881576	0.929751	0.999499
FBgn0002044	681.443	-0.259656	0.177229	-1.46509	0.142897	0.465796
FBgn0002069	1343.27	0.0267989	0.104611	0.256176	0.797815	0.95169
FBgn0002121	1268.75	-0.0866918	0.211787	-0.409334	0.682294	0.900667
FBgn0002174	346.78	0.588336	0.278419	2.11313	0.0345894	0.236305
FBgn0002183	991.7	-0.166696	0.221338	-0.753127	0.451373	0.783604
FBgn0002283	233.186	-0.158298	0.219984	-0.71959	0.471778	0.797114
FBgn0002284	834.195	0.221922	0.201936	1.09897	0.271781	0.631629
FBgn0002306	699.176	-0.331548	0.204631	-1.62023	0.105184	0.402516
FBgn0002354	105.426	0.0113914	0.173604	0.0656171	0.947683	1
FBgn0002413	1088.93	-0.0807686	0.137784	-0.586198	0.557742	0.84831
FBgn0002431	1117.12	-0.343943	0.232018	-1.48239	0.138236	0.457451
FBgn0002440	1194.12	-0.288682	0.612122	-0.471608	0.637207	0.881415
FBgn0002441	367.454	-0.256029	0.257388	-0.994719	0.319873	0.673782
FBgn0002466	210.766	-0.452358	0.255414	-1.77108	0.0765477	0.34697
FBgn0002521	697.45	-0.0914583	0.142547	-0.641599	0.521133	0.830362
FBgn0002522	18.8974	-0.058155	0.371824	-0.156405	0.875714	0.978468
FBgn0002524	837.837	-0.161934	0.120255	-1.34659	0.178111	0.5163
FBgn0002525	835.788	-0.00518946	0.164187	-0.031607	0.974785	1
FBgn0002526	1827.23	-0.395117	0.251122	-1.57341	0.115624	0.419624
FBgn0002531	9026.39	-0.68084	0.232049	-2.93403	0.00334588	0.0681637
FBgn0002533	8759.37	-0.409597	0.243689	-1.68082	0.0927972	0.380462
FBgn0002534	26185.7	0.0835382	0.275029	0.303743	0.761324	0.933715
FBgn0002535	57563.6	-0.251249	0.146127	-1.71939	0.0855438	0.365875
FBgn0002542	417.485	-0.25402	0.247231	-1.02746	0.304203	0.661917
FBgn0002543	67.1614	-1.01057	0.507235	-1.99231	0.0463369	0.271714
FBgn0002552	213.047	0.114715	0.24498	0.468261	0.639598	0.881849
FBgn0002561	4.0071	0.740412	0.933873	0.79284	0.427871	NA
FBgn0002562	63211.5	-0.836653	0.485904	-1.72185	0.0850968	0.365182
FBgn0002563	95786.2	-0.351289	0.354925	-0.989757	0.322293	0.675674
FBgn0002564	128183	-0.510635	0.313434	-1.62916	0.103279	0.39954
FBgn0002565	57237.8	-0.640916	0.426638	-1.50225	0.133033	0.449701
FBgn0002566	658.425	0.0565947	0.17078	0.331389	0.74035	0.924593
FBgn0002567	746.756	0.0340477	0.175553	0.193945	0.846219	0.968169
FBgn0002569	1048.02	-0.223612	0.184984	-1.20881	0.226735	0.582393
FBgn0002570	6046.21	-0.140794	0.196758	-0.71557	0.474257	0.798555
FBgn0002571	2589.15	-0.648666	0.236223	-2.74599	0.00603277	0.0913686
FBgn0002573	33.7478	-0.772919	0.302948	-2.55132	0.0107314	0.125353
FBgn0002576	13.5655	0.494451	0.489407	1.01031	0.312348	NA
FBgn0002577	5.2467	-0.332972	1.07002	-0.311182	0.755663	NA
FBgn0002578	796.447	0.474054	0.216276	2.19189	0.0283871	0.215421
FBgn0002579	8360.13	-0.0463812	0.170527	-0.271988	0.785631	0.946106
FBgn0002590	6977.83	0.260794	0.171391	1.52163	0.128101	0.443163
FBgn0002592	13.3794	0.242349	0.439507	0.551411	0.581352	NA
FBgn0002593	8235	0.249997	0.211663	1.18111	0.23756	0.595402
FBgn0002609	51.0416	-0.0926841	0.24934	-0.371717	0.710104	0.910721
FBgn0002622	9230.86	0.10654	0.197872	0.538427	0.590282	0.86698
FBgn0002626	5152.5	0.251964	0.156858	1.60632	0.108204	0.408258
FBgn0002629	17.8602	0.331564	0.526621	0.629607	0.528952	0.832186
FBgn0002631	2.51171	-0.679256	0.928071	-0.731901	0.464229	NA
FBgn0002632	4.36739	0.178145	0.624338	0.285334	0.775388	NA
FBgn0002633	10.7482	0.0908743	0.545308	0.166648	0.867647	NA
FBgn0002638	852.655	0.0955516	0.17159	0.55686	0.577623	0.858315
FBgn0002641	286.045	-0.0983161	0.128581	-0.764622	0.444497	0.778291
FBgn0002643	310.92	-0.152246	0.150491	-1.01166	0.311699	0.668569
FBgn0002645	1072.64	-0.116018	0.149043	-0.77842	0.436321	0.773015
FBgn0002673	342.499	0.811093	0.400098	2.02723	0.0426384	0.261898
FBgn0002707	109.389	-0.462536	0.305685	-1.51311	0.130251	0.44573
FBgn0002709	13.803	0.0161391	0.476718	0.0338545	0.972993	NA
FBgn0002715	158.865	0.645087	0.310548	2.07725	0.0377782	0.245763
FBgn0002716	8.44601	1.88018	0.888243	2.11674	0.0342816	NA
FBgn0002719	7046.1	0.0906555	0.143963	0.629713	0.528882	0.832186
FBgn0002723	168.594	-0.430182	0.240795	-1.78651	0.0740171	0.343326
FBgn0002732	14.8651	-0.0326238	0.446517	-0.0730628	0.941756	NA
FBgn0002733	59.0743	0.237413	0.28883	0.821984	0.411086	0.751535
FBgn0002734	6.37758	0.19155	0.744179	0.257398	0.796872	NA
FBgn0002735	15.9112	-0.0426789	0.50109	-0.085172	0.932125	1
FBgn0002736	495.416	-0.109055	0.108622	-1.00398	0.315389	0.671231
FBgn0002772	24802.5	0.0792291	0.240112	0.329967	0.741425	0.92514
FBgn0002773	57306.5	0.136745	0.219861	0.621958	0.533969	0.833528
FBgn0002774	406.243	-0.285323	0.165201	-1.72712	0.0841454	0.363339
FBgn0002775	180.268	-0.0251983	0.200021	-0.125978	0.899749	0.988035
FBgn0002778	410.709	-0.0846361	0.153177	-0.552539	0.580579	0.860064
FBgn0002780	2200.79	0.583013	0.126412	4.61201	3.98799e-06	0.00107355
FBgn0002781	937.407	0.0375247	0.210541	0.17823	0.858543	0.972704
FBgn0002783	788.177	-0.253346	0.187275	-1.3528	0.17612	0.513738
FBgn0002787	1079.83	0.121903	0.174549	0.69839	0.484933	0.806575
FBgn0002789	9508.49	0.0128097	0.198597	0.064501	0.948571	1
FBgn0002791	260.27	0.0206625	0.170468	0.121211	0.903524	0.989939
FBgn0002838	16.6205	1.47588	1.02728	1.43669	0.150807	0.477322
FBgn0002842	54.2958	1.44087	0.394476	3.65262	0.000259576	0.0154712
FBgn0002855	1570.91	0	1.70606	0	1	1
FBgn0002856	348.722	0.856019	1.69457	0.505153	0.613452	0.875339
FBgn0002862	1081.31	1.0983	0.283932	3.86819	0.000109645	0.00927219
FBgn0002863	2272.46	2.10199	1.38698	1.51551	0.129642	0.445146
FBgn0002865	1170.81	0.823642	0.348076	2.36627	0.0179681	0.168171
FBgn0002868	1213.25	0.34941	0.294325	1.18716	0.235165	0.59293
FBgn0002869	66.2642	1.95487	0.780674	2.50408	0.0122769	0.136057
FBgn0002872	244.325	-0.0828945	0.216794	-0.382365	0.70219	0.907369
FBgn0002873	471.522	0.284073	0.220377	1.28903	0.197388	0.545491
FBgn0002878	102.784	-0.362789	0.325883	-1.11325	0.2656	0.62574
FBgn0002887	133.585	0.0373855	0.224101	0.166824	0.867508	0.975919
FBgn0002891	118.998	-0.20439	0.318656	-0.641413	0.521254	0.830402
FBgn0002899	156.18	0.00247657	0.274089	0.00903563	0.992791	1
FBgn0002901	110.516	0.010638	0.224934	0.0472937	0.962279	1
FBgn0002905	88.29	-0.424597	0.349321	-1.21549	0.224178	0.579935
FBgn0002906	206.844	0.095905	0.328231	0.292188	0.770143	0.939448
FBgn0002914	0.024919	0	6.23243	0	1	NA
FBgn0002917	104.315	-0.168024	0.320592	-0.524105	0.600206	0.873371
FBgn0002921	8492.77	-0.249667	0.0863103	-2.89267	0.00381988	0.0720516
FBgn0002922	27.3227	0.554567	0.370285	1.49768	0.134218	0.451665
FBgn0002924	227.885	0.184615	0.299893	0.615602	0.538157	0.835769
FBgn0002926	121.632	2.59042	1.31841	1.96481	0.0494366	0.279764
FBgn0002930	554.654	0.0714074	0.249461	0.286247	0.774689	0.941649
FBgn0002931	90.7457	0.685526	0.233748	2.93276	0.00335963	0.0681637
FBgn0002932	206.742	-0.0151372	0.210659	-0.0718565	0.942716	1
FBgn0002933	202.38	0.267863	0.237313	1.12873	0.259011	0.617994
FBgn0002936	46.0769	1.06019	0.919565	1.15292	0.248943	0.607713
FBgn0002937	55.2237	0.486673	1.34124	0.362852	0.716715	0.913528
FBgn0002938	1931.32	0.483387	0.625546	0.772743	0.439674	0.776093
FBgn0002939	3556.97	-0.282753	0.302481	-0.934781	0.349901	0.699336
FBgn0002940	10419	-1.08862	0.817353	-1.33188	0.1829	0.523195
FBgn0002941	11.071	0.330016	0.584169	0.564932	0.57212	NA
FBgn0002945	102.526	-0.0514649	0.171079	-0.300826	0.763547	0.935306
FBgn0002948	143.104	-0.178465	0.328439	-0.543375	0.586872	0.863832
FBgn0002962	484.208	0.196564	0.468901	0.419202	0.675068	0.897157
FBgn0002973	586.831	-0.0943017	0.0973802	-0.968387	0.332851	0.684522
FBgn0002985	81.197	-0.0665966	0.276061	-0.241238	0.80937	0.955898
FBgn0002989	98.9517	-0.15568	0.277114	-0.561792	0.574257	0.856475
FBgn0003002	14.8015	0.144213	0.449516	0.320818	0.748348	NA
FBgn0003008	181.815	0.0887762	0.197427	0.449667	0.652951	0.886941
FBgn0003009	76.7852	0.999874	0.373782	2.67502	0.00747253	0.103016
FBgn0003011	20.6937	2.37437	1.39049	1.70757	0.0877162	0.370798
FBgn0003015	449.877	0	1.67745	0	1	1
FBgn0003016	345.347	-0.331456	0.252968	-1.31027	0.190106	0.534742
FBgn0003023	699.36	-0.0917213	1.04814	-0.0875085	0.930267	0.999553
FBgn0003028	426.801	-0.0931398	0.256071	-0.363726	0.716062	0.913147
FBgn0003034	564.337	0	1.70113	0	1	1
FBgn0003041	403.596	-0.455467	0.185275	-2.45833	0.0139585	0.146301
FBgn0003042	101.853	-0.0823251	0.219026	-0.37587	0.707014	0.909582
FBgn0003044	416.197	-0.0304037	0.24579	-0.123698	0.901554	0.989249
FBgn0003046	320.734	-0.453826	0.20588	-2.20433	0.0275015	0.211497
FBgn0003048	337.154	-0.407198	0.210579	-1.93371	0.0531489	0.28772
FBgn0003053	263.955	-0.529174	0.224218	-2.36009	0.0182703	0.169407
FBgn0003057	4.17295	6.09819	1.64634	3.70409	0.000212153	NA
FBgn0003060	1162.27	0.166497	0.291053	0.572051	0.567287	0.853187
FBgn0003062	332.473	0.709838	0.33612	2.11186	0.0346983	0.236305
FBgn0003065	5.08483	0.444304	1.48346	0.299506	0.764554	NA
FBgn0003068	69.1338	1.00168	0.781089	1.28241	0.199698	0.547713
FBgn0003071	4268.04	-0.149149	0.132944	-1.12189	0.261908	0.621196
FBgn0003074	7294.36	0.382228	0.100036	3.8209	0.000132964	0.0101459
FBgn0003076	5076.01	0.0519959	0.142399	0.365143	0.715004	0.913147
FBgn0003079	317.506	-0.232296	0.151389	-1.53443	0.124923	0.436492
FBgn0003082	118.11	-0.356219	0.293908	-1.21201	0.225509	0.581026
FBgn0003086	363.819	0.373188	0.161153	2.31574	0.0205727	0.182183
FBgn0003087	194.442	0.476863	0.350151	1.36188	0.173236	0.509794
FBgn0003089	133.311	-0.290252	0.202787	-1.43131	0.152341	0.478512
FBgn0003090	55.1055	-0.109514	0.23004	-0.476063	0.634029	0.879599
FBgn0003091	202.093	0.194777	0.262098	0.743147	0.457393	0.788017
FBgn0003093	462.971	0.0119727	0.143506	0.0834302	0.933509	1
FBgn0003114	57.883	0	1.68876	0	1	1
FBgn0003116	174.495	-0.126278	0.206937	-0.610224	0.541713	0.837438
FBgn0003117	30.7125	-0.172046	0.307319	-0.559829	0.575596	0.857719
FBgn0003118	216.556	-0.146534	0.15985	-0.916697	0.359301	0.708082
FBgn0003124	1263.9	-0.0145365	0.208864	-0.0695981	0.944514	1
FBgn0003129	29.1131	0.189974	0.381622	0.497806	0.618621	0.875709
FBgn0003130	7.95121	-0.0852393	0.536133	-0.158989	0.873677	NA
FBgn0003132	238.688	1.00743	0.248991	4.04603	5.2093e-05	0.00623658
FBgn0003134	1012.61	0.0691411	0.105349	0.656307	0.511627	0.82405
FBgn0003137	1796.31	-0.377876	0.283815	-1.33142	0.183052	0.523408
FBgn0003139	388.911	0.00107277	0.127705	0.00840037	0.993298	1
FBgn0003140	88.255	-0.296718	0.777714	-0.381526	0.702813	0.907759
FBgn0003141	557.962	0.107437	0.175396	0.61254	0.540181	0.836697
FBgn0003145	45.7889	1.75106	1.59042	1.10101	0.270894	0.631383
FBgn0003149	14991.8	-0.200127	0.185425	-1.07929	0.280459	0.639258
FBgn0003159	942.122	-0.410564	0.208722	-1.96704	0.0491786	0.279223
FBgn0003162	589.371	0.340707	0.252043	1.35178	0.176444	0.513873
FBgn0003165	628.604	0.0688246	0.160748	0.428153	0.668539	0.894707
FBgn0003169	472.273	0.00114299	0.102615	0.0111386	0.991113	1
FBgn0003174	93.3877	-0.313775	0.207261	-1.51391	0.130048	0.445394
FBgn0003175	395.874	-0.170489	0.255051	-0.66845	0.503846	0.819437
FBgn0003187	580.748	-0.569627	0.208957	-2.72605	0.00640981	0.0952495
FBgn0003189	433.092	-0.364618	0.277056	-1.31605	0.188158	0.530885
FBgn0003204	785.077	0.269638	0.134565	2.00377	0.0450943	0.268355
FBgn0003205	858.721	-0.0171951	0.0899143	-0.191239	0.848339	0.969021
FBgn0003206	671.754	0.110505	0.107824	1.02486	0.305429	0.66251
FBgn0003209	562.55	-0.0640038	0.16441	-0.389293	0.697059	0.904837
FBgn0003210	556.513	-0.511132	0.199717	-2.55928	0.010489	0.123923
FBgn0003218	605.705	-0.405405	0.172023	-2.35669	0.0184386	0.170232
FBgn0003227	27.3194	0.0998391	0.358141	0.27877	0.780421	0.94401
FBgn0003231	3188.14	-0.0411879	0.111019	-0.370999	0.710638	0.911076
FBgn0003248	158.696	-0.105801	1.68442	-0.0628115	0.949917	1
FBgn0003249	388.236	0	1.68257	0	1	1
FBgn0003250	562.168	-0.100858	1.03896	-0.0970762	0.922666	0.995894
FBgn0003254	52.4076	1.1814	0.568758	2.07715	0.0377875	0.245763
FBgn0003255	20.8339	0.0805281	0.684216	0.117694	0.90631	0.990753
FBgn0003256	512.144	-0.0879973	0.185126	-0.475337	0.634547	0.879627
FBgn0003257	233.802	0.412043	0.15869	2.59652	0.00941721	0.117031
FBgn0003261	4825.67	0.127986	0.0910503	1.40566	0.159826	0.489826
FBgn0003267	2.33854	0.708237	1.56804	0.451671	0.651506	NA
FBgn0003268	160.428	-0.592076	0.270148	-2.19168	0.0284029	0.215421
FBgn0003270	0.0823574	0	6.23243	0	1	NA
FBgn0003274	4970.53	0.18855	0.217293	0.867723	0.385546	0.730339
FBgn0003275	203.452	0.0399299	0.237926	0.167825	0.866721	0.975876
FBgn0003277	663.902	-0.525048	0.304613	-1.72366	0.0847694	0.364491
FBgn0003278	174.655	0.0392739	0.208523	0.188343	0.850608	0.969871
FBgn0003279	4792.69	0.485617	0.300212	1.61758	0.105753	0.403238
FBgn0003285	85.3178	-0.369013	0.235624	-1.56611	0.117323	0.423098
FBgn0003292	132.232	-0.261456	0.196583	-1.33001	0.183516	0.524105
FBgn0003295	17.1755	0.54766	0.520817	1.05154	0.293011	0.649676
FBgn0003300	7.20303	-0.115246	0.58608	-0.196639	0.84411	NA
FBgn0003301	402.664	-1.23597	0.27658	-4.46876	7.86757e-06	0.00165357
FBgn0003302	149.891	0.40914	0.240482	1.70133	0.0888808	0.372957
FBgn0003308	382.437	-0.663583	0.205941	-3.2222	0.00127209	0.038976
FBgn0003310	325.798	-0.000258502	0.14621	-0.00176802	0.998589	1
FBgn0003312	27.6247	-0.615434	0.312205	-1.97125	0.0486955	0.277929
FBgn0003317	314.169	0.0213334	0.126129	0.169139	0.865688	0.975537
FBgn0003319	7.4222	-0.454422	0.682877	-0.665453	0.505761	NA
FBgn0003321	552.883	0.0703884	0.12381	0.568519	0.569682	0.854184
FBgn0003326	37.3945	-0.156441	0.308543	-0.507031	0.612133	0.875339
FBgn0003330	82.7574	-0.221107	0.234444	-0.943113	0.345623	0.697428
FBgn0003334	370.026	-0.133926	0.162796	-0.822665	0.410699	0.751372
FBgn0003339	49.7432	-0.0668451	0.322234	-0.207443	0.835664	0.964257
FBgn0003345	625.378	-0.313993	0.196062	-1.6015	0.109266	0.40937
FBgn0003346	496.065	0.0886716	0.120923	0.733288	0.463383	0.791513
FBgn0003353	109.129	-0.233377	0.240206	-0.971569	0.331265	0.683049
FBgn0003356	2296.34	0.336112	0.644945	0.521148	0.602264	0.874738
FBgn0003357	3185.91	0.30738	0.566459	0.542633	0.587382	0.864264
FBgn0003358	3020.08	-0.176615	0.198591	-0.889341	0.37382	0.719513
FBgn0003360	40317.3	0.148504	0.152418	0.974318	0.329899	0.682
FBgn0003366	263.478	-0.600021	0.295613	-2.02975	0.0423816	0.261448
FBgn0003371	1095.87	-0.568236	0.225042	-2.52502	0.0115691	0.131372
FBgn0003372	209.659	3.424	0.698041	4.90516	9.33527e-07	0.000383515
FBgn0003373	862.544	3.33588	0.7833	4.25875	2.05569e-05	0.00350457
FBgn0003374	287.026	3.18964	0.717875	4.44318	8.86406e-06	0.00174084
FBgn0003375	470.038	5.08742	0.569298	8.9363	4.02411e-19	2.41044e-15
FBgn0003377	1748.83	1.52661	0.311605	4.89916	9.62449e-07	0.000383515
FBgn0003378	420.248	1.39076	0.374765	3.71102	0.000206422	0.0132243
FBgn0003380	351.163	0.29397	0.216956	1.35498	0.175425	0.512826
FBgn0003382	5.75199	-0.724264	0.899818	-0.804901	0.420877	NA
FBgn0003386	134.719	-0.0205545	0.270485	-0.0759913	0.939426	1
FBgn0003388	322.856	-0.326422	0.178834	-1.82528	0.0679587	0.325658
FBgn0003390	110.208	0.29047	0.204479	1.42053	0.155452	0.482842
FBgn0003391	490.597	-0.419472	0.234384	-1.78968	0.0735057	0.341847
FBgn0003392	1273.41	-0.187147	0.139297	-1.34351	0.179108	0.517663
FBgn0003396	358.054	-0.575166	0.268924	-2.13877	0.0324546	0.230745
FBgn0003401	94.8599	0.127544	0.312173	0.408567	0.682858	0.900667
FBgn0003410	424.391	0.174921	0.135982	1.28635	0.198321	0.545929
FBgn0003411	3.66349	-2.28804	1.30044	-1.75943	0.0785045	NA
FBgn0003415	548.391	-0.270789	0.212125	-1.27655	0.201761	0.54959
FBgn0003416	205.201	-0.255688	0.245657	-1.04084	0.297952	0.656407
FBgn0003423	1326.34	-0.227842	0.122056	-1.86669	0.0619447	0.310621
FBgn0003429	467.917	-0.36579	0.197884	-1.84851	0.0645283	0.316823
FBgn0003430	19.9562	-0.187233	0.480433	-0.389717	0.696746	0.904837
FBgn0003435	2193.3	0.666177	0.228902	2.91031	0.0036107	0.0705705
FBgn0003444	206.226	-0.162725	0.173629	-0.9372	0.348656	0.698322
FBgn0003447	428.957	-0.214955	0.208608	-1.03043	0.302808	0.660786
FBgn0003448	5.97501	-0.438108	0.600114	-0.730041	0.465365	NA
FBgn0003449	268.961	0.226471	0.156571	1.44644	0.148055	0.473625
FBgn0003450	41.9982	0.192114	0.277932	0.691226	0.489423	0.809818
FBgn0003459	125.913	0.162654	0.217971	0.746216	0.455537	0.78738
FBgn0003460	78.6922	-0.185912	0.225827	-0.82325	0.410366	0.751365
FBgn0003462	1772.61	-0.0299181	0.220892	-0.135442	0.892262	0.985029
FBgn0003463	235.232	-0.395621	0.222173	-1.78069	0.074963	0.344744
FBgn0003464	389.32	-0.233286	0.256223	-0.910478	0.362571	0.710395
FBgn0003475	731.112	-0.0127671	0.184443	-0.0692196	0.944815	1
FBgn0003479	80.0468	-0.0624532	0.257999	-0.242068	0.808728	0.955844
FBgn0003480	48.8047	0.237598	0.366038	0.649108	0.516269	0.826916
FBgn0003482	19.4312	-0.632219	0.625555	-1.01065	0.312182	0.668569
FBgn0003483	190.611	0.189473	0.296642	0.638727	0.523001	0.830975
FBgn0003486	17.7699	2.32891	1.49108	1.5619	0.118313	0.424748
FBgn0003495	410.506	0.0316335	0.199851	0.158285	0.874232	0.977625
FBgn0003499	89.9501	-0.525364	0.248603	-2.11327	0.0345779	0.236305
FBgn0003502	591.426	-0.212276	0.204991	-1.03554	0.300418	0.658734
FBgn0003507	340.676	-0.0238837	0.157146	-0.151984	0.879199	0.980224
FBgn0003512	98.6218	-0.105752	0.26264	-0.40265	0.687206	0.902406
FBgn0003513	19.1543	0.24578	0.536506	0.458113	0.646871	0.884368
FBgn0003514	1163.01	0.0990694	0.138967	0.712901	0.475907	0.79928
FBgn0003515	161.916	-0.170603	0.145424	-1.17315	0.240737	0.599092
FBgn0003517	4330.92	0.505855	0.272458	1.85664	0.0633628	0.313492
FBgn0003520	643.657	-0.17481	0.152914	-1.14319	0.252958	0.612332
FBgn0003525	468.338	-0.0194235	0.252775	-0.0768411	0.93875	1
FBgn0003527	106.722	0.858929	0.346139	2.48146	0.0130846	0.140335
FBgn0003545	224.967	0.43465	0.291811	1.48949	0.136358	0.454967
FBgn0003557	858.91	-0.294462	0.167588	-1.75706	0.0789081	0.352994
FBgn0003559	288.91	0.048402	0.104165	0.464666	0.642171	0.882448
FBgn0003567	434.018	-0.46918	0.188331	-2.49125	0.0127296	0.138858
FBgn0003575	500.259	-0.340793	0.191259	-1.78184	0.0747752	0.344448
FBgn0003598	461.659	-0.358821	0.241565	-1.4854	0.137437	0.455968
FBgn0003607	803.827	0.133631	0.133033	1.00449	0.315142	0.670944
FBgn0003612	633.587	-0.000319157	0.173755	-0.00183682	0.998534	1
FBgn0003638	1200.64	-0.420622	0.236127	-1.78134	0.0748571	0.344653
FBgn0003651	271.992	-0.231662	0.131572	-1.76073	0.0782842	0.351445
FBgn0003654	141.21	-0.211094	0.154665	-1.36485	0.1723	0.508287
FBgn0003655	440.691	1.23373	1.23155	1.00177	0.316454	0.671826
FBgn0003656	1150.28	-0.178769	0.237228	-0.753571	0.451107	0.783414
FBgn0003660	1467.32	-0.00342993	0.0897674	-0.0382091	0.969521	1
FBgn0003676	1684.67	0.0361788	0.134082	0.269826	0.787294	0.947061
FBgn0003683	0.771361	0	3.94985	0	1	NA
FBgn0003687	103.763	-0.053533	0.282918	-0.189218	0.849922	0.969538
FBgn0003701	141.737	-0.344888	0.357925	-0.963576	0.335258	0.687033
FBgn0003710	65.4471	0.493331	0.396377	1.2446	0.213278	0.567541
FBgn0003714	145.817	0.345931	0.199372	1.7351	0.0827233	0.36181
FBgn0003716	675.932	-0.224051	0.153868	-1.45613	0.145358	0.469376
FBgn0003719	40.7255	0.0385444	0.291108	0.132406	0.894663	0.985802
FBgn0003720	4.20079	0.672537	0.734097	0.916141	0.359593	NA
FBgn0003721	20460.4	-0.0448609	0.121761	-0.368433	0.71255	0.912589
FBgn0003731	616.842	-0.440785	0.207473	-2.12454	0.0336248	0.234394
FBgn0003733	183.438	-0.631485	0.591415	-1.06775	0.285632	0.642847
FBgn0003741	63.7133	0.105776	0.25729	0.411117	0.680987	0.900069
FBgn0003742	274.949	0.250808	0.137133	1.82894	0.0674085	0.323954
FBgn0003744	458.721	-0.134371	0.103927	-1.29293	0.196034	0.54375
FBgn0003747	1.4973	-0.553463	1.44216	-0.383773	0.701146	NA
FBgn0003748	3505.47	0.00380513	0.180591	0.0210704	0.983189	1
FBgn0003751	12.3071	-0.997414	1.588	-0.628094	0.529942	NA
FBgn0003861	1165.02	-0.893926	0.415132	-2.15335	0.031291	0.227605
FBgn0003862	392.818	-0.209065	0.32129	-0.650705	0.515237	0.82669
FBgn0003863	4609.19	-0.326515	0.300764	-1.08562	0.277648	0.635989
FBgn0003865	0.133671	0	6.23243	0	1	NA
FBgn0003866	236.695	-0.229246	0.191957	-1.19426	0.232376	0.589802
FBgn0003867	324.161	0.0936537	0.220418	0.424892	0.670916	0.896231
FBgn0003870	658.857	-0.0851272	0.118182	-0.720308	0.471336	0.797114
FBgn0003882	342.629	0.166669	0.147613	1.12909	0.25886	0.617917
FBgn0003884	15047.9	0.0613015	0.244479	0.250744	0.802012	0.95293
FBgn0003885	1128.71	0.166105	0.21973	0.755948	0.44968	0.782792
FBgn0003886	262.259	0.261932	0.18549	1.41211	0.157919	0.486217
FBgn0003889	3008.59	0.844014	0.350351	2.40905	0.015994	0.157667
FBgn0003890	889.692	0.0921301	0.165262	0.557481	0.577199	0.858028
FBgn0003891	2046.73	-0.383635	0.262799	-1.4598	0.144344	0.467489
FBgn0003892	94.5752	-0.318291	0.231083	-1.37739	0.168391	0.502949
FBgn0003896	60.5427	-0.219259	0.259727	-0.844189	0.398564	0.742928
FBgn0003900	29.1003	0.626673	0.516343	1.21367	0.224872	0.581024
FBgn0003916	0.372834	-1.0675	3.39236	-0.314679	0.753005	NA
FBgn0003920	0.554497	0	3.19872	0	1	NA
FBgn0003922	0.10235	0	6.23243	0	1	NA
FBgn0003923	0.175813	-0.105584	6.23243	-0.0169411	0.986484	NA
FBgn0003930	2.35615	-0.904401	1.06699	-0.847621	0.396649	NA
FBgn0003931	0.430997	0	3.31174	0	1	NA
FBgn0003933	0.0551965	0	6.23243	0	1	NA
FBgn0003934	2.33811	1.78486	1.61839	1.10286	0.270089	NA
FBgn0003935	1.39608	0.85603	1.95617	0.437604	0.661673	NA
FBgn0003936	0.160515	0	6.23243	0	1	NA
FBgn0003938	1.70716	-0.58699	1.59094	-0.368958	0.712159	NA
FBgn0003941	7648.77	0.210492	0.107636	1.95558	0.0505143	0.281953
FBgn0003942	12464	0.169259	0.146128	1.15829	0.246745	0.606166
FBgn0003943	1161.08	-0.63352	0.26611	-2.38067	0.0172813	0.16457
FBgn0003944	98.1343	-0.0822788	0.237082	-0.347048	0.728555	0.919524
FBgn0003950	30.7183	0.711784	0.540665	1.3165	0.188008	0.53071
FBgn0003961	1920.17	-0.345916	0.257847	-1.34155	0.179741	0.518616
FBgn0003963	151.957	-0.388361	0.185543	-2.09311	0.0363393	0.241188
FBgn0003964	310.123	-0.0396874	0.200326	-0.198114	0.842956	0.967272
FBgn0003965	408.032	-0.0111413	0.244938	-0.045486	0.96372	1
FBgn0003969	384.305	-0.51534	0.158729	-3.24667	0.00116764	0.0378839
FBgn0003975	45.8588	-0.00539817	0.34827	-0.0155	0.987633	1
FBgn0003977	152.72	-0.399806	0.297472	-1.34401	0.178944	0.517589
FBgn0003978	88.818	0.0516382	0.267343	0.193153	0.846839	0.968231
FBgn0003979	471.228	0	2.56202	0	1	1
FBgn0003980	119.85	0	1.73572	0	1	1
FBgn0003983	342.37	0	2.56208	0	1	1
FBgn0003984	63.5735	-0.0947287	0.243079	-0.389703	0.696756	0.904837
FBgn0003996	195.355	0.185742	0.156811	1.18449	0.236218	0.593581
FBgn0003997	150.053	0.113637	0.387927	0.292933	0.769573	0.93932
FBgn0004003	235.785	-0.0358294	0.263034	-0.136216	0.891651	0.985029
FBgn0004034	48.5143	0.430602	0.501973	0.85782	0.390992	0.735142
FBgn0004045	13896.1	1.48594	1.20584	1.23229	0.217842	0.572964
FBgn0004047	7420	-0.101912	0.327525	-0.311157	0.755681	0.932152
FBgn0004049	445.1	-0.259991	0.159993	-1.62501	0.104161	0.401236
FBgn0004050	235.484	0.183949	0.200426	0.91779	0.358729	0.707403
FBgn0004052	1.40987	0.856037	1.93351	0.442738	0.657955	NA
FBgn0004053	3.82789	1.35981	1.57192	0.865059	0.387006	NA
FBgn0004054	0.146349	0	6.23243	0	1	NA
FBgn0004055	422.136	-0.000952174	0.156896	-0.00606882	0.995158	1
FBgn0004057	641.403	0.832804	0.171702	4.85027	1.23292e-06	0.000434424
FBgn0004066	1116.86	-0.0188743	0.12414	-0.15204	0.879155	0.980224
FBgn0004087	147.677	0.00172321	0.259155	0.00664936	0.994695	1
FBgn0004101	147.481	0.206875	0.168053	1.23101	0.21832	0.573042
FBgn0004102	30.0431	-0.239189	0.38477	-0.621642	0.534177	0.833528
FBgn0004103	2181.09	0.115713	0.0702145	1.64799	0.0993553	0.39322
FBgn0004106	340.211	0.082353	0.208028	0.395875	0.692197	0.903423
FBgn0004107	260.762	0.270415	0.19796	1.36601	0.171935	0.507461
FBgn0004108	185.62	-0.0392115	0.200044	-0.196014	0.844599	0.967795
FBgn0004110	1.77115	2.24533	1.53635	1.46147	0.143886	NA
FBgn0004117	16054.7	0.0470689	0.205783	0.228731	0.819078	0.958618
FBgn0004118	58.9108	0.414594	0.349286	1.18698	0.235237	0.59293
FBgn0004132	206.716	-0.283974	0.163992	-1.73163	0.0833393	0.363027
FBgn0004133	207.742	-0.186412	0.218606	-0.852732	0.393808	0.738428
FBgn0004167	2587.85	-0.712806	0.297113	-2.39911	0.016435	0.159771
FBgn0004168	32.0061	0.422271	0.451318	0.935641	0.349458	0.699314
FBgn0004169	30298.7	-0.0448951	0.172256	-0.260631	0.794377	0.950501
FBgn0004170	3.50972	-0.651834	0.871489	-0.747954	0.454488	NA
FBgn0004171	623.808	0.827569	0.312287	2.65002	0.00804858	0.106662
FBgn0004172	449.149	0.873858	0.372821	2.34391	0.0190828	0.17389
FBgn0004173	454.398	1.77412	0.43922	4.03926	5.36211e-05	0.00623658
FBgn0004174	621.942	1.01276	0.408077	2.48178	0.0130729	0.140334
FBgn0004175	249.744	1.78481	0.491604	3.63058	0.000282786	0.0161322
FBgn0004177	2939.79	-0.0853183	0.0748716	-1.13953	0.254483	0.613668
FBgn0004179	1397.76	0.140481	0.0971285	1.44634	0.148082	0.473625
FBgn0004181	15862.2	-1.41213	1.23762	-1.14101	0.253867	0.613403
FBgn0004183	2.50126	-3.44561	1.69017	-2.03862	0.0414881	NA
FBgn0004185	0.566802	0	2.98346	0	1	NA
FBgn0004186	0.101886	0	6.23243	0	1	NA
FBgn0004187	1.21248	-2.04381	2.06904	-0.987802	0.32325	NA
FBgn0004188	0.0255891	0	6.23243	0	1	NA
FBgn0004189	0.049838	0	6.23243	0	1	NA
FBgn0004190	0.0317264	0	6.23243	0	1	NA
FBgn0004191	11.6201	-2.92686	0.831291	-3.52086	0.000430149	NA
FBgn0004192	0.535767	0	3.24728	0	1	NA
FBgn0004197	78.3994	-0.57211	0.273695	-2.09032	0.0365892	0.24231
FBgn0004198	170.132	-0.297655	0.182119	-1.6344	0.102174	0.397564
FBgn0004227	611.765	0.0158925	0.102904	0.15444	0.877263	0.979277
FBgn0004228	1002.14	-0.159846	0.150267	-1.06374	0.287444	0.644504
FBgn0004237	1569.08	0.180792	0.127973	1.41274	0.157733	0.485769
FBgn0004240	834.726	-1.13408	0.812739	-1.39538	0.1629	0.494039
FBgn0004242	950.228	-0.221972	0.179643	-1.23563	0.216597	0.571313
FBgn0004244	202.9	0.224078	0.251593	0.890636	0.373124	0.719117
FBgn0004359	141.584	0.211574	0.183501	1.15299	0.248915	0.607713
FBgn0004360	23.2968	-0.165245	0.397429	-0.415784	0.677568	0.898542
FBgn0004362	2201.53	0.0732463	0.16956	0.43198	0.665756	0.894043
FBgn0004363	11690	-0.0189935	0.106028	-0.179136	0.857831	0.972704
FBgn0004367	71.5548	-0.627617	0.336885	-1.863	0.0624627	0.311793
FBgn0004368	338.517	-0.479856	0.240501	-1.99524	0.0460172	0.270695
FBgn0004369	360.676	-0.119107	0.13276	-0.897158	0.369635	0.715874
FBgn0004370	481.232	-0.604099	0.199165	-3.03316	0.00242007	0.0565154
FBgn0004372	35.6137	1.3286	0.355565	3.73659	0.000186532	0.0124147
FBgn0004373	880.772	-0.402073	0.156823	-2.56386	0.0103516	0.122804
FBgn0004374	156.612	0.033585	0.254179	0.132131	0.89488	0.985899
FBgn0004378	186.789	-0.0873263	0.247999	-0.352123	0.724746	0.917807
FBgn0004379	250.414	-0.0351283	0.263905	-0.13311	0.894107	0.985758
FBgn0004380	296.769	-0.250615	0.122021	-2.05386	0.0399889	0.253382
FBgn0004381	235.967	-0.245028	0.189769	-1.29119	0.196637	0.544427
FBgn0004387	483.349	-0.464816	0.167951	-2.76757	0.00564761	0.0886224
FBgn0004389	0.135975	0	6.23243	0	1	NA
FBgn0004390	274.957	-0.245736	0.206661	-1.18908	0.234408	0.592448
FBgn0004391	238.669	-0.495333	0.24923	-1.98745	0.0468721	0.272855
FBgn0004394	33.8408	-0.207307	0.264068	-0.785053	0.432422	0.769636
FBgn0004395	355.441	-0.0574773	0.192434	-0.298685	0.76518	0.936636
FBgn0004396	385.784	-0.166188	0.178837	-0.929274	0.352747	0.702329
FBgn0004397	646.085	0.115309	0.167441	0.688653	0.491042	0.810409
FBgn0004400	53.3046	1.56717	0.789021	1.98622	0.0470093	0.272855
FBgn0004401	1597.6	0.0971451	0.13027	0.74572	0.455837	0.787424
FBgn0004403	1726.1	0.398529	0.209537	1.90195	0.0571781	0.298993
FBgn0004404	522.02	0.0691061	0.270442	0.255531	0.798313	0.952
FBgn0004406	170.276	-0.54196	0.246272	-2.20065	0.0277606	0.21237
FBgn0004414	275.164	-1.95174	1.59128	-1.22652	0.220003	0.575091
FBgn0004419	5141.41	0.32455	0.138287	2.34694	0.0189284	0.173257
FBgn0004425	1183.7	-0.218287	0.336232	-0.649214	0.5162	0.826916
FBgn0004426	87.9503	-0.0541376	0.356616	-0.151809	0.879337	0.980224
FBgn0004427	1432.04	-0.561317	0.271654	-2.0663	0.0388006	0.249507
FBgn0004428	120.635	-0.738955	0.564918	-1.30808	0.190848	0.535415
FBgn0004429	50.0124	0.455571	0.836648	0.544518	0.586085	0.863416
FBgn0004430	3909.36	-0.143219	0.216687	-0.660948	0.508646	0.822678
FBgn0004431	221.562	0.0912616	0.380599	0.239784	0.810498	0.956344
FBgn0004432	7036.61	0.167658	0.155445	1.07857	0.28078	0.639258
FBgn0004435	692.236	0.295263	0.159872	1.84687	0.0647667	0.317252
FBgn0004436	1404.24	0.234821	0.124754	1.88226	0.0598002	0.306157
FBgn0004449	557.633	-0.150372	0.197543	-0.761214	0.446529	0.780331
FBgn0004456	433.418	-0.416683	0.261761	-1.59184	0.11142	0.412038
FBgn0004463	181.657	-0.215686	0.154488	-1.39613	0.162674	0.493985
FBgn0004465	332.808	0.0289244	0.142987	0.202287	0.839693	0.966611
FBgn0004507	12677.5	0.0112448	0.10891	0.103248	0.917766	0.994108
FBgn0004509	660.978	-0.236513	0.18706	-1.26437	0.206097	0.556216
FBgn0004510	144.142	-0.221663	0.208651	-1.06236	0.28807	0.645424
FBgn0004511	2.22859	-0.278396	1.16831	-0.238289	0.811657	NA
FBgn0004512	621.653	-0.302772	0.148177	-2.04332	0.041021	0.256489
FBgn0004513	181.797	-0.0364518	0.243795	-0.149518	0.881145	0.980562
FBgn0004514	23.5718	0.273245	0.415454	0.657701	0.51073	0.823382
FBgn0004516	681.87	0.0584201	0.232523	0.251244	0.801625	0.95293
FBgn0004552	48.6685	0.598614	0.341265	1.7541	0.0794131	0.354327
FBgn0004554	32.2438	0.0862904	0.403001	0.21412	0.830454	0.963101
FBgn0004556	184.091	0.569126	0.187961	3.0279	0.00246261	0.0569139
FBgn0004567	16.4005	0.143574	0.421153	0.340907	0.733173	0.921177
FBgn0004569	128.38	0.1337	0.307597	0.434659	0.66381	0.893132
FBgn0004573	37.4727	-0.0282918	0.277274	-0.102036	0.918728	0.99473
FBgn0004574	976.689	-0.207315	0.106701	-1.94296	0.0520214	0.285289
FBgn0004575	501.772	0.12573	0.233926	0.537478	0.590937	0.867152
FBgn0004577	489.208	0.0109773	0.404092	0.0271653	0.978328	1
FBgn0004580	745.146	0.0727646	0.216792	0.335642	0.737141	0.922776
FBgn0004581	87.4957	0.0648636	0.327394	0.198121	0.84295	0.967272
FBgn0004583	283.665	-0.312877	0.274097	-1.14148	0.253669	0.613403
FBgn0004584	333.047	-0.199229	0.169244	-1.17717	0.239128	0.597285
FBgn0004587	1330.76	0.246947	0.123557	1.99865	0.0456467	0.269649
FBgn0004588	0.837212	1.48109	3.01053	0.49197	0.622741	NA
FBgn0004589	2.78278	-0.694352	1.54336	-0.449897	0.652785	NA
FBgn0004590	0.149913	-2.03345	6.20111	-0.327918	0.742974	NA
FBgn0004592	860.169	2.59945	0.259707	10.0092	1.3892e-23	1.66427e-19
FBgn0004593	0.122277	0	6.23243	0	1	NA
FBgn0004594	0.271111	-1.0674	6.09788	-0.175044	0.861045	NA
FBgn0004595	282.421	-0.000407656	0.192032	-0.00212285	0.998306	1
FBgn0004597	155.256	0.0676343	0.149459	0.452526	0.65089	0.886237
FBgn0004598	821.849	-0.511681	0.250751	-2.04059	0.0412912	0.257377
FBgn0004606	195.576	0.246389	0.175911	1.40065	0.16132	0.492189
FBgn0004607	138.992	0.0128312	0.266728	0.0481059	0.961632	1
FBgn0004611	495.281	-0.1842	0.163505	-1.12657	0.259923	0.619306
FBgn0004618	29.7468	0.10297	0.566916	0.181631	0.855872	0.971881
FBgn0004619	35.8346	0.534908	0.39181	1.36522	0.172183	0.508068
FBgn0004620	124.053	-0.340449	0.212276	-1.6038	0.108758	0.408822
FBgn0004622	25.168	0.0967757	0.419346	0.230778	0.817487	0.958563
FBgn0004623	549.894	0.317166	0.595219	0.532856	0.594133	0.868862
FBgn0004629	2418.41	-0.263917	0.268078	-0.984475	0.324882	0.677827
FBgn0004635	169.159	0.00769041	0.167277	0.045974	0.963331	1
FBgn0004636	1089.66	-0.0351043	0.101968	-0.344268	0.730645	0.920562
FBgn0004638	741.778	0.126939	0.120327	1.05496	0.291445	0.647787
FBgn0004643	366.28	-0.169858	0.236005	-0.719723	0.471696	0.797114
FBgn0004644	30.3346	0.309111	0.343711	0.899334	0.368475	0.714293
FBgn0004646	807.95	-0.0825296	0.127984	-0.644844	0.519028	0.828968
FBgn0004647	221.06	-0.43435	0.211794	-2.05081	0.0402856	0.254372
FBgn0004648	1305.86	-0.290623	0.143757	-2.02162	0.0432153	0.262668
FBgn0004649	2326.87	-0.667647	0.834114	-0.800426	0.423464	0.760676
FBgn0004650	409.705	1.49242	0.740882	2.01438	0.0439697	0.26461
FBgn0004652	430.071	-0.235548	0.106573	-2.21019	0.0270916	0.209615
FBgn0004654	1481.96	0.89635	0.201154	4.45603	8.34924e-06	0.00167363
FBgn0004655	405.449	-0.634338	0.28508	-2.22513	0.0260728	0.205225
FBgn0004656	801.178	-0.0962871	0.15876	-0.606495	0.544186	0.83969
FBgn0004657	1610.76	-0.320081	0.157119	-2.03719	0.0416309	0.258682
FBgn0004666	51.7141	1.89873	0.706612	2.68709	0.00720775	0.100377
FBgn0004687	2170.02	0.0608372	0.081247	0.748793	0.453982	0.785713
FBgn0004698	442.723	-0.272516	0.231658	-1.17637	0.239448	0.597285
FBgn0004777	12.707	1.10802	0.558569	1.98367	0.0472931	NA
FBgn0004778	0.222381	0.726216	6.2085	0.116971	0.906883	NA
FBgn0004779	0.120606	0	6.23243	0	1	NA
FBgn0004780	5.1953	0.83258	0.78406	1.06188	0.288289	NA
FBgn0004781	2.55675	-1.15004	1.18631	-0.969429	0.332331	NA
FBgn0004782	27.7132	0.846406	0.488755	1.73176	0.0833164	0.363027
FBgn0004783	6.98169	0.350564	0.725009	0.48353	0.628719	NA
FBgn0004784	479.484	1.48596	1.18634	1.25255	0.210369	0.562548
FBgn0004795	417.45	0.159911	0.335251	0.476989	0.63337	0.879028
FBgn0004797	489.411	-0.222317	0.242257	-0.917693	0.35878	0.707403
FBgn0004811	269.487	0.167201	0.155933	1.07226	0.283604	0.641658
FBgn0004828	3514	0.00359707	0.0817716	0.0439893	0.964913	1
FBgn0004832	77.6688	0.275489	0.296019	0.930647	0.352036	0.701729
FBgn0004837	130.57	-0.130834	0.208526	-0.627424	0.530382	0.832384
FBgn0004838	4703.46	-0.121383	0.165014	-0.735593	0.461979	0.790566
FBgn0004839	52.1152	-0.190747	0.290492	-0.656635	0.511416	0.823822
FBgn0004841	11.7423	0.211064	0.611706	0.345042	0.730063	NA
FBgn0004842	9.91643	1.12085	1.08354	1.03444	0.300933	NA
FBgn0004852	620.955	-0.567101	0.165105	-3.43479	0.000593006	0.0256415
FBgn0004854	16.088	0.261884	0.454626	0.576043	0.564586	0.852394
FBgn0004855	170.674	0.136525	0.181087	0.753921	0.450896	0.783414
FBgn0004856	342.716	-0.0143609	0.209331	-0.0686041	0.945305	1
FBgn0004858	148.557	0.0745062	0.161594	0.46107	0.644749	0.883214
FBgn0004859	371.016	-0.257882	0.25632	-1.00609	0.314371	0.670493
FBgn0004860	131.677	-0.113698	0.183503	-0.619597	0.535523	0.834427
FBgn0004861	132.438	-0.142792	0.186048	-0.767499	0.442785	0.777039
FBgn0004862	6.38815	-0.0693685	0.711137	-0.0975459	0.922293	NA
FBgn0004863	9.59968	-0.610891	0.473015	-1.29149	0.196535	NA
FBgn0004864	342.558	-0.286795	0.245122	-1.17001	0.241997	0.600855
FBgn0004865	64.4927	0.715	0.480679	1.48748	0.136888	0.455364
FBgn0004867	6791.94	0.265451	0.22303	1.1902	0.233967	0.591708
FBgn0004868	3017.47	-0.165289	0.0867441	-1.90548	0.0567174	0.297493
FBgn0004870	13.2357	0.559386	0.534966	1.04565	0.295724	NA
FBgn0004872	351.95	-0.920568	0.339847	-2.70877	0.00675334	0.0977643
FBgn0004875	781.536	-0.334052	0.220158	-1.51733	0.129184	0.445102
FBgn0004876	805.168	-0.551762	0.241508	-2.28465	0.0223332	0.189106
FBgn0004878	33.2525	0.258811	0.243184	1.06426	0.287212	0.644236
FBgn0004880	96.7687	0.0118601	0.253285	0.0468249	0.962653	1
FBgn0004882	1514	0.621193	0.335273	1.8528	0.0639112	0.314984
FBgn0004885	547.699	-0.166899	0.139345	-1.19773	0.231021	0.588106
FBgn0004888	2920.22	-0.0223667	0.13777	-0.162348	0.871032	0.977251
FBgn0004889	1263.21	-0.0229784	0.124275	-0.184899	0.853308	0.971179
FBgn0004892	36.3982	0.263416	0.281051	0.937253	0.348629	0.698322
FBgn0004893	379.734	-0.169115	0.105338	-1.60545	0.108395	0.408258
FBgn0004895	3.1344	-0.263124	0.958883	-0.274406	0.783773	NA
FBgn0004896	9.27412	0.834774	0.622146	1.34177	0.179672	NA
FBgn0004897	3.81173	0.336953	0.790904	0.426035	0.670082	NA
FBgn0004898	15.7063	0.224347	0.451114	0.497317	0.618966	NA
FBgn0004901	319.932	0.0224666	0.135061	0.166344	0.867886	0.975919
FBgn0004903	455.739	-0.0310275	0.148743	-0.208598	0.834762	0.964136
FBgn0004907	8420.22	0.240604	0.135568	1.77479	0.0759328	0.346279
FBgn0004908	156.35	0.0532255	0.192758	0.276127	0.782451	0.944782
FBgn0004910	589.905	0.157234	0.144511	1.08804	0.276577	0.635114
FBgn0004911	6.10006	0.873807	0.874492	0.999217	0.31769	NA
FBgn0004913	590.753	-0.0556359	0.182623	-0.304649	0.760633	0.933607
FBgn0004914	703.177	-0.146625	0.10698	-1.37058	0.170505	0.505492
FBgn0004915	398.789	0.0768077	0.125031	0.614308	0.539012	0.835897
FBgn0004919	179.188	0.31422	0.29375	1.06969	0.284761	0.642576
FBgn0004921	2627.45	0.189563	0.10478	1.80915	0.0704271	0.333536
FBgn0004924	1145.8	-0.428761	0.199791	-2.14604	0.0318695	0.229859
FBgn0004926	1265.37	0.175048	0.130049	1.34602	0.178297	0.516322
FBgn0004956	20.9313	0.463592	0.530176	0.874411	0.381895	0.727386
FBgn0004957	65.9211	0.00629965	0.301145	0.020919	0.98331	1
FBgn0004959	34.3541	-0.0127025	0.318797	-0.0398451	0.968217	1
FBgn0005198	348.048	-0.448267	0.204121	-2.19608	0.028086	0.213903
FBgn0005278	3345.26	0.160133	0.154964	1.03336	0.301436	0.658978
FBgn0005322	471.077	0.342415	0.122951	2.78496	0.00535343	0.0857408
FBgn0005355	212.964	-0.219944	0.187112	-1.17547	0.239807	0.59768
FBgn0005386	348.787	0.00197442	0.261953	0.00753731	0.993986	1
FBgn0005390	452.953	-0.681892	1.32759	-0.513632	0.607509	0.875339
FBgn0005391	11572.3	0.177182	0.505879	0.350245	0.726155	0.918329
FBgn0005411	639.034	0.0863123	0.133346	0.647279	0.517451	0.827867
FBgn0005427	349.929	-0.328962	0.165621	-1.98623	0.0470073	0.272855
FBgn0005533	6349.07	0.0860863	0.169566	0.507686	0.611674	0.875339
FBgn0005536	1117.99	-0.0810642	0.106632	-0.760222	0.447122	0.780494
FBgn0005558	51.6077	-0.297289	0.243418	-1.22131	0.221969	0.577122
FBgn0005561	46.3337	-0.0942669	0.485142	-0.194308	0.845935	0.968009
FBgn0005564	120.303	0.00030887	0.269964	0.00114411	0.999087	1
FBgn0005585	6794.74	-0.15998	0.156473	-1.02242	0.306584	0.664053
FBgn0005586	293.686	0.156022	0.234632	0.664966	0.506072	0.821066
FBgn0005590	0.387237	0	3.48488	0	1	NA
FBgn0005593	9162.83	0.0712425	0.186049	0.382924	0.701776	0.907308
FBgn0005596	345.916	-0.22134	0.338383	-0.654111	0.51304	0.82493
FBgn0005612	334.979	-0.273927	0.168472	-1.62596	0.103959	0.400875
FBgn0005613	27.353	-0.242282	0.379014	-0.639243	0.522665	0.830941
FBgn0005614	989.913	0.998293	0.480903	2.07587	0.0379056	0.24613
FBgn0005616	176.089	0.159946	0.177337	0.901933	0.367093	0.713116
FBgn0005617	377.08	-0.267279	0.199465	-1.33998	0.180253	0.519237
FBgn0005619	93.5482	-3.31337	1.27187	-2.60512	0.00918429	0.115407
FBgn0005624	103.347	-0.526865	0.31798	-1.65691	0.097537	0.389973
FBgn0005626	899.894	-0.33745	0.285709	-1.1811	0.237564	0.595402
FBgn0005631	186.262	-0.266046	0.234795	-1.1331	0.257172	0.616678
FBgn0005632	1345.42	-0.491808	0.212513	-2.31425	0.0206542	0.182252
FBgn0005633	5441.67	-1.06764	1.70218	-0.627221	0.530515	0.832384
FBgn0005636	74.9639	0.0108454	0.267113	0.0406024	0.967613	1
FBgn0005638	17.8423	0.491834	1.34698	0.365139	0.715008	0.913147
FBgn0005640	492.634	-0.0331616	0.14041	-0.236177	0.813295	0.957369
FBgn0005642	265.439	-0.00602085	0.251468	-0.0239429	0.980898	1
FBgn0005648	592.943	0.102471	0.0999501	1.02522	0.30526	0.662299
FBgn0005649	1255.22	-0.0977561	0.143703	-0.680266	0.496336	0.814921
FBgn0005655	571.404	0.223137	0.229812	0.970957	0.33157	0.683214
FBgn0005658	32.2046	0.42825	0.393157	1.08926	0.27604	0.634589
FBgn0005659	216.641	-0.0367816	0.21084	-0.174452	0.86151	0.973352
FBgn0005660	30.3383	-0.946105	0.445632	-2.12307	0.0337484	0.234652
FBgn0005664	115.223	1.75258	1.5754	1.11246	0.265939	0.625923
FBgn0005666	11557.3	-0.314947	0.222684	-1.41432	0.157268	0.485769
FBgn0005670	764.789	-0.247856	0.245894	-1.00798	0.313464	0.669577
FBgn0005671	6416.62	0.0309503	0.104744	0.295486	0.767623	0.937901
FBgn0005672	381.46	0.22467	0.150505	1.49278	0.135495	0.454433
FBgn0005674	1008.54	-0.295122	0.18738	-1.57499	0.115258	0.418851
FBgn0005677	100.561	-0.161478	0.187249	-0.862369	0.388485	0.731936
FBgn0005683	118.083	0.250798	0.314957	0.796292	0.425862	0.763066
FBgn0005694	448.92	-0.00399422	0.128789	-0.0310136	0.975259	1
FBgn0005695	470.43	0.140908	0.174575	0.807148	0.419581	0.757342
FBgn0005696	142.652	-0.00416767	0.308259	-0.01352	0.989213	1
FBgn0005771	343.306	-0.0368698	0.143858	-0.256294	0.797724	0.95169
FBgn0005775	69.945	0.193876	0.29256	0.662689	0.50753	0.822147
FBgn0005777	813.253	0.0592103	0.0958668	0.617631	0.536819	0.835012
FBgn0005778	82.4563	1.09024	0.507955	2.14633	0.0318467	0.229834
FBgn0005779	58.9116	1.48717	0.884131	1.68207	0.092555	0.380462
FBgn0008635	1106.93	-0.253303	0.18485	-1.37032	0.170589	0.505492
FBgn0008636	4.21743	-0.0910236	0.876537	-0.103845	0.917293	NA
FBgn0008646	12.3346	-0.150004	0.556053	-0.269765	0.787341	NA
FBgn0008651	26.4247	-0.55468	0.418692	-1.32479	0.18524	0.52587
FBgn0010014	106.803	0.0208507	0.277168	0.0752274	0.940034	1
FBgn0010015	252.435	-0.127929	0.177817	-0.719438	0.471871	0.797114
FBgn0010019	42524	-0.273371	0.217914	-1.25449	0.209665	0.561417
FBgn0010038	394.937	-0.483911	0.319536	-1.51442	0.12992	0.445394
FBgn0010039	525.955	-0.97542	0.18712	-5.2128	1.86013e-07	0.000131085
FBgn0010040	151.105	0.0737461	0.278675	0.264631	0.791294	0.94992
FBgn0010041	64.7834	-0.435053	0.332499	-1.30844	0.190726	0.535415
FBgn0010042	77.2311	-0.440667	0.266091	-1.65608	0.0977058	0.389975
FBgn0010043	366.613	-0.0693553	0.181056	-0.383059	0.701676	0.907308
FBgn0010044	73.8032	0.20202	0.317265	0.636754	0.524285	0.832023
FBgn0010051	490.819	-0.753463	0.221486	-3.40185	0.000669311	0.026639
FBgn0010052	80.4649	0.100393	0.38714	0.25932	0.795389	0.950594
FBgn0010053	877	-0.209635	0.190304	-1.10158	0.270644	0.631383
FBgn0010078	6312.11	0.163969	0.212035	0.773313	0.439337	0.775949
FBgn0010097	206.179	-0.361621	0.927519	-0.389879	0.696626	0.904837
FBgn0010100	10772.8	-0.0330728	0.11823	-0.279732	0.779683	0.94401
FBgn0010105	55.454	-0.331894	0.262398	-1.26485	0.205927	0.555938
FBgn0010109	13.211	-0.0567536	0.366655	-0.154787	0.876989	NA
FBgn0010113	476.774	-0.214277	0.208487	-1.02777	0.304057	0.66181
FBgn0010114	267.533	0.435588	0.260711	1.67077	0.0947668	0.384459
FBgn0010173	957.592	0.00581764	0.133945	0.0434332	0.965356	1
FBgn0010194	86.1513	-0.47111	0.226361	-2.08124	0.0374123	0.245171
FBgn0010197	4.15839	0.483825	1.06334	0.455005	0.649106	NA
FBgn0010198	9472.7	0.0255468	0.111601	0.228913	0.818937	0.958618
FBgn0010213	1194.61	0.0810601	0.181099	0.447602	0.65444	0.887444
FBgn0010215	863.523	-0.0420427	0.128805	-0.326406	0.744117	0.925877
FBgn0010217	42854.8	0.0410911	0.171614	0.239439	0.810766	0.956344
FBgn0010220	160.177	0.390691	0.182927	2.13578	0.0326976	0.231777
FBgn0010222	856.416	0.415516	0.243263	1.7081	0.0876182	0.370645
FBgn0010223	194.699	0.224275	0.138973	1.61381	0.10657	0.404276
FBgn0010225	4499.33	-0.198496	0.164144	-1.20928	0.226555	0.582382
FBgn0010226	5506.31	0.0651281	0.269149	0.241978	0.808797	0.955844
FBgn0010228	1589.74	0.260646	0.141161	1.84645	0.0648275	0.317252
FBgn0010235	863.907	-0.110509	0.0718561	-1.53793	0.124067	0.435037
FBgn0010238	661.341	0.0324863	0.135655	0.239477	0.810736	0.956344
FBgn0010240	52.3668	0.469531	0.384699	1.22052	0.222269	0.577293
FBgn0010241	439.374	0.00955935	0.199193	0.0479904	0.961724	1
FBgn0010246	2792	-0.163925	0.16703	-0.98141	0.326391	0.679107
FBgn0010247	445.087	-0.13819	0.184654	-0.748372	0.454236	0.78587
FBgn0010258	94.8647	1.09873	0.306024	3.59033	0.000330262	0.0182329
FBgn0010263	1365.68	-0.0549411	0.191659	-0.28666	0.774372	0.941649
FBgn0010265	6506.97	0.174866	0.134208	1.30294	0.192594	0.537566
FBgn0010269	308.701	-0.0626564	0.153781	-0.40744	0.683685	0.901045
FBgn0010278	684.677	-0.0357995	0.178895	-0.200114	0.841391	0.967187
FBgn0010280	692.814	-0.276284	0.194089	-1.42349	0.154593	0.481547
FBgn0010282	482.867	0.025906	0.15068	0.171928	0.863494	0.974624
FBgn0010287	50.7162	0.576224	0.286548	2.01092	0.0443341	0.265429
FBgn0010288	1023.59	0.154788	0.181628	0.85223	0.394087	0.738512
FBgn0010292	254.574	0.306242	0.138017	2.21887	0.0264954	0.206785
FBgn0010294	302.892	0.367265	0.181396	2.02466	0.0429025	0.262176
FBgn0010295	1509.48	0.530787	0.229362	2.31418	0.0206576	0.182252
FBgn0010296	0.0899075	-1.06732	6.23243	-0.171253	0.864024	NA
FBgn0010300	686.804	-0.0742316	0.239719	-0.309661	0.756818	0.932388
FBgn0010303	456.675	-0.383735	0.224351	-1.71042	0.0871876	0.369606
FBgn0010309	185.603	-0.105894	0.250409	-0.422885	0.672379	0.896365
FBgn0010313	396.294	-0.016118	0.152282	-0.105843	0.915707	0.993585
FBgn0010314	213.716	0.147505	0.297771	0.495364	0.620344	0.875709
FBgn0010315	302.215	-0.132682	0.161288	-0.822644	0.410711	0.751372
FBgn0010316	260.338	-0.00792977	0.154374	-0.0513671	0.959033	1
FBgn0010317	85.8594	2.42066	0.799551	3.02753	0.00246564	0.0569139
FBgn0010323	2.5047	1.4021	1.38648	1.01127	0.311889	NA
FBgn0010328	946.341	-0.499357	0.260703	-1.91543	0.0554382	0.293742
FBgn0010329	42.2378	-0.00075456	0.36489	-0.00206791	0.99835	1
FBgn0010333	746.612	0.0227126	0.124707	0.182127	0.855483	0.971832
FBgn0010339	485.383	0.254543	0.125294	2.03156	0.0421979	0.26079
FBgn0010340	144.489	0.28284	0.19038	1.48566	0.137369	0.455968
FBgn0010341	1596.45	-0.108254	0.0691762	-1.5649	0.117607	0.423669
FBgn0010342	355.269	0.058405	0.248616	0.234921	0.81427	0.957369
FBgn0010348	4399.18	0.105261	0.109977	0.957116	0.338509	0.690017
FBgn0010350	1250.6	0.179448	0.104229	1.72168	0.0851278	0.365182
FBgn0010352	5913.03	-0.159064	0.133586	-1.19072	0.233764	0.591708
FBgn0010355	480.63	-0.560509	0.26753	-2.09512	0.03616	0.240365
FBgn0010356	218.92	-0.245426	0.164221	-1.49448	0.13505	0.453319
FBgn0010357	5737.52	-0.18178	0.325194	-0.558988	0.57617	0.857882
FBgn0010358	0.734468	1.19225	3.30678	0.360548	0.718438	NA
FBgn0010359	0.186447	0.82511	6.20269	0.133025	0.894174	NA
FBgn0010379	772.914	-0.147994	0.144627	-1.02328	0.306173	0.663403
FBgn0010380	717.256	-0.204484	0.190817	-1.07162	0.28389	0.641819
FBgn0010382	419.425	-0.343329	0.296571	-1.15766	0.247002	0.606166
FBgn0010383	175.674	0.235994	0.280562	0.84115	0.400264	0.7442
FBgn0010385	91.4661	1.99136	0.930479	2.14015	0.0323429	0.230225
FBgn0010387	1752.58	0.278354	0.229513	1.21281	0.225204	0.581026
FBgn0010388	189.778	1.15964	0.789175	1.46943	0.141717	0.463238
FBgn0010389	153.586	-0.105999	0.220828	-0.480006	0.631223	0.878069
FBgn0010391	993.444	-0.0996893	0.205976	-0.483986	0.628396	0.876878
FBgn0010395	222.72	-0.0886387	0.20828	-0.425576	0.670417	0.896161
FBgn0010397	929.645	-0.028643	0.144537	-0.19817	0.842912	0.967272
FBgn0010398	107.331	0.0265945	0.238422	0.111544	0.911185	0.99251
FBgn0010399	56.0532	0.0243147	0.361367	0.0672854	0.946354	1
FBgn0010401	127.097	-1.09864	1.26902	-0.865736	0.386635	0.730566
FBgn0010403	164.275	-0.105801	1.69764	-0.0623225	0.950306	1
FBgn0010406	545.353	0.168439	0.153378	1.0982	0.272119	0.631629
FBgn0010407	27.4869	0.288386	0.290752	0.991863	0.321264	0.675058
FBgn0010408	6693.17	0.131116	0.253607	0.517003	0.605154	0.875339
FBgn0010409	5196.63	0.245094	0.175708	1.39489	0.163048	0.494136
FBgn0010411	9713.51	0.0140977	0.145227	0.0970736	0.922668	0.995894
FBgn0010412	3826.08	0.256993	0.184403	1.39365	0.163425	0.494634
FBgn0010414	39.6426	0.294768	0.307883	0.957402	0.338364	0.690017
FBgn0010415	1582.75	-0.0550549	0.14472	-0.380425	0.70363	0.908057
FBgn0010416	411.052	-0.0180054	0.122484	-0.147001	0.883131	0.981998
FBgn0010417	247.625	-0.00368466	0.154293	-0.023881	0.980948	1
FBgn0010421	160.725	0.173613	0.165576	1.04854	0.29439	0.651421
FBgn0010422	347.811	0.272899	0.190965	1.42905	0.15299	0.479179
FBgn0010423	2491.47	0.0618647	0.235746	0.262421	0.792997	0.950468
FBgn0010424	5650.94	0.0566683	0.177773	0.318768	0.749902	0.928272
FBgn0010425	3393.36	0.103894	0.341699	0.304051	0.761089	0.933632
FBgn0010431	559.304	0.899512	1.06522	0.844441	0.398423	0.742875
FBgn0010433	4.40328	0.322659	0.717105	0.449946	0.652749	NA
FBgn0010434	1587.05	-0.574922	0.286526	-2.00653	0.0448001	0.267124
FBgn0010435	2550.62	-0.18136	0.122476	-1.48079	0.138664	0.457451
FBgn0010438	180.553	0.517933	0.166286	3.11472	0.0018412	0.0478472
FBgn0010441	173.867	-0.171857	0.237365	-0.724021	0.469053	0.795477
FBgn0010452	103.848	-0.50924	0.197831	-2.57412	0.0100494	0.120997
FBgn0010453	32.1601	-0.394974	0.29573	-1.33559	0.181683	0.521583
FBgn0010470	1481.82	0.0299956	0.173916	0.172472	0.863067	0.974417
FBgn0010473	289.814	-0.409034	0.217836	-1.87772	0.0604201	0.307491
FBgn0010482	3811.33	-0.274182	0.210643	-1.30165	0.193038	0.538016
FBgn0010488	3414.25	-0.325718	0.169022	-1.92707	0.0539708	0.289274
FBgn0010497	1215.69	0.00245191	0.171368	0.0143078	0.988584	1
FBgn0010501	193.509	0.175502	0.169434	1.03581	0.300291	0.658734
FBgn0010504	670.051	0.140725	0.170743	0.824193	0.40983	0.750843
FBgn0010516	2712.78	-0.227379	0.117152	-1.94089	0.0522713	0.285453
FBgn0010520	84.4704	0.274483	0.222024	1.23628	0.216355	0.57091
FBgn0010531	172.654	-0.292406	0.142603	-2.05049	0.040317	0.254372
FBgn0010548	1874.69	-0.144189	0.097596	-1.47741	0.139566	0.458837
FBgn0010549	37.1812	0.0428457	0.338987	0.126393	0.899421	0.988035
FBgn0010551	2046.34	0.17194	0.143053	1.20193	0.229391	0.586189
FBgn0010583	442.622	-0.0337762	0.161362	-0.209319	0.834199	0.964136
FBgn0010590	795.952	0.174962	0.193543	0.903998	0.365997	0.712484
FBgn0010591	1144.97	0.0875938	0.100356	0.872829	0.382756	0.72796
FBgn0010602	424.473	0.333444	0.215052	1.55052	0.121016	0.429327
FBgn0010607	146.203	-0.11366	0.174093	-0.652871	0.513839	0.825573
FBgn0010611	834.815	0.0878979	0.107536	0.817381	0.413711	0.753957
FBgn0010612	2968.03	0.000546645	0.202173	0.00270384	0.997843	1
FBgn0010620	888.257	0.0729819	0.143815	0.50747	0.611825	0.875339
FBgn0010621	1358.02	0.139636	0.185317	0.7535	0.45115	0.783414
FBgn0010622	114.087	0.287424	0.192971	1.48947	0.136364	0.454967
FBgn0010638	1197.62	0.161081	0.141585	1.1377	0.255247	0.614302
FBgn0010651	808.93	0.0385421	0.173005	0.222781	0.823706	0.960167
FBgn0010660	472.552	-0.248453	0.256615	-0.968194	0.332947	0.684522
FBgn0010741	688.901	0.0868272	0.108151	0.802836	0.42207	0.759332
FBgn0010747	902.296	-0.0452317	0.113637	-0.398035	0.690604	0.902475
FBgn0010750	331.296	0.0339933	0.137688	0.246885	0.804997	0.954206
FBgn0010762	363.924	-0.108951	0.169369	-0.643279	0.520043	0.829797
FBgn0010768	69.7803	0.271386	0.223944	1.21184	0.225572	0.581026
FBgn0010770	142.786	0.493832	0.185089	2.66807	0.00762876	0.104194
FBgn0010772	657.166	-0.131387	0.130314	-1.00824	0.313339	0.669577
FBgn0010774	666.832	0.262962	0.151376	1.73715	0.0823615	0.361029
FBgn0010786	1060.47	0.34547	0.159834	2.16143	0.0306624	0.22467
FBgn0010803	508.983	0.0937312	0.127098	0.737471	0.460836	0.789995
FBgn0010808	742.899	0.218279	0.146307	1.49193	0.135719	0.454672
FBgn0010825	564.457	-0.0922293	0.17514	-0.526604	0.598468	0.872384
FBgn0010830	182.401	0.0965989	0.208072	0.464258	0.642463	0.882448
FBgn0010877	449.331	-0.14833	0.179005	-0.828636	0.40731	0.749321
FBgn0010894	308.623	-0.0794686	0.140013	-0.567581	0.57032	0.854267
FBgn0010905	581.871	-0.492187	0.255658	-1.92518	0.0542074	0.290172
FBgn0010909	1116.2	-0.130793	0.175876	-0.743664	0.45708	0.787774
FBgn0010926	279.527	0.114813	0.142946	0.803189	0.421865	0.759272
FBgn0011016	1908.73	0.0879077	0.130788	0.67214	0.501494	0.817759
FBgn0011020	121.848	-0.199436	0.263996	-0.755451	0.449979	0.78292
FBgn0011202	586.84	-0.315086	0.139877	-2.2526	0.0242845	0.197776
FBgn0011204	1165.43	-0.12496	0.138022	-0.905362	0.365274	0.71212
FBgn0011205	1668.81	-0.0829451	0.0830977	-0.998163	0.318201	0.672669
FBgn0011206	1350.78	0.254094	0.256852	0.989262	0.322535	0.675755
FBgn0011207	550.401	-0.061378	0.124588	-0.492648	0.622262	0.875709
FBgn0011211	15747.3	0.125718	0.218372	0.575704	0.564815	0.852524
FBgn0011217	4822.26	0.108877	0.102791	1.0592	0.289507	0.646347
FBgn0011224	1147.79	0.323361	0.115967	2.7884	0.00529693	0.0851774
FBgn0011225	1840.05	-0.54203	0.241273	-2.24655	0.0246691	0.199643
FBgn0011227	971.216	0.156854	0.187941	0.834595	0.403946	0.747402
FBgn0011230	2232.87	-0.404909	0.186663	-2.1692	0.0300673	0.222711
FBgn0011232	397.738	-0.455579	0.15087	-3.01969	0.00253035	0.0576303
FBgn0011236	247.903	-0.0992266	0.195151	-0.50846	0.611131	0.875339
FBgn0011239	138.111	1.62791	0.480213	3.38998	0.000698989	0.0273656
FBgn0011244	1392.56	0.653689	0.33772	1.9356	0.0529169	0.28733
FBgn0011259	148.355	0.435295	0.223666	1.94619	0.0516324	0.28363
FBgn0011260	565.628	-0.304856	0.206098	-1.47918	0.139092	0.458159
FBgn0011270	515.489	0.759393	0.448694	1.69245	0.0905601	0.376568
FBgn0011272	3194.98	0.351592	0.216325	1.62529	0.1041	0.401192
FBgn0011274	500.702	0.0745812	0.192585	0.387263	0.698561	0.905717
FBgn0011276	1.51664	-0.763244	1.13227	-0.674083	0.500259	NA
FBgn0011277	1.83549	0.544862	1.3454	0.404981	0.685492	NA
FBgn0011278	2.33286	-0.105738	1.82149	-0.0580504	0.953708	NA
FBgn0011279	79.3471	1.47607	1.22236	1.20756	0.227218	0.582684
FBgn0011280	404.098	1.60021	0.868035	1.84349	0.0652579	0.318578
FBgn0011281	177.677	-3.27492	1.36439	-2.40027	0.0163828	0.159695
FBgn0011282	35.0157	-1.06758	1.70121	-0.627538	0.530306	0.832384
FBgn0011283	72.2818	0.271518	0.294961	0.92052	0.357301	0.70691
FBgn0011284	8173.97	0.135881	0.176458	0.770049	0.441271	0.776266
FBgn0011286	1539.49	-0.495025	0.255612	-1.93662	0.0527914	0.287082
FBgn0011288	404.259	0.388613	0.252893	1.53667	0.124373	0.435262
FBgn0011289	569.95	-0.0794223	0.168494	-0.471365	0.63738	0.881415
FBgn0011290	169.998	0.108968	0.196834	0.553606	0.579848	0.85943
FBgn0011291	88.2939	-0.150346	0.228326	-0.658471	0.510236	0.822916
FBgn0011293	177.768	1.22455	1.24252	0.98553	0.324364	0.677219
FBgn0011294	49.6308	0	1.70056	0	1	1
FBgn0011296	2481.7	-0.233945	0.238714	-0.980024	0.327075	0.679478
FBgn0011297	190.118	-0.0720874	0.158714	-0.454196	0.649688	0.886006
FBgn0011300	565.167	-0.0722775	0.132943	-0.543673	0.586667	0.863832
FBgn0011305	212.895	0.0844448	0.160677	0.525558	0.599196	0.872537
FBgn0011327	985.871	0.303499	0.158838	1.91075	0.0560372	0.295253
FBgn0011335	153.855	0.0691246	0.166873	0.414234	0.678703	0.898934
FBgn0011336	1911.08	-0.113202	0.107211	-1.05588	0.291021	0.647555
FBgn0011361	2100.14	0.113359	0.131285	0.86346	0.387885	0.731378
FBgn0011455	1669.51	0.264504	0.143155	1.84768	0.0646492	0.317157
FBgn0011474	424.51	-0.178528	0.229409	-0.778211	0.436445	0.77312
FBgn0011476	101.158	-0.0931674	0.245366	-0.379707	0.704163	0.908451
FBgn0011481	510.84	-0.0365468	0.155333	-0.23528	0.813992	0.957369
FBgn0011509	439.679	0.0982841	0.126906	0.774462	0.438658	0.775456
FBgn0011554	279.469	0.0360928	0.118949	0.303431	0.761561	0.933733
FBgn0011555	987.78	-0.512421	0.217859	-2.35208	0.0186686	0.171599
FBgn0011556	664.593	0.0377199	0.14807	0.254745	0.79892	0.952314
FBgn0011559	5460.98	0.939757	0.606746	1.54885	0.121419	0.429718
FBgn0011566	156.223	-0.140439	0.247002	-0.568572	0.569647	0.854184
FBgn0011569	49.1561	1.34202	0.394817	3.3991	0.000676078	0.0268192
FBgn0011570	690.389	-0.02975	0.10401	-0.286029	0.774856	0.941649
FBgn0011573	421.841	-0.156427	0.176889	-0.884322	0.376522	0.720914
FBgn0011576	429.355	-0.404249	0.17357	-2.32903	0.0198575	0.178511
FBgn0011581	115.617	0.872749	0.260053	3.35604	0.000790673	0.0293259
FBgn0011582	33.1573	-0.667355	0.491761	-1.35707	0.174758	0.512063
FBgn0011584	1644.99	-0.0599458	0.145511	-0.411968	0.680363	0.899669
FBgn0011586	552.737	0.0652228	0.138554	0.470738	0.637828	0.881492
FBgn0011589	67.823	-0.747482	0.238275	-3.13706	0.00170652	0.0458137
FBgn0011591	224.075	-0.149647	0.22134	-0.676098	0.498978	0.816151
FBgn0011592	233.509	-0.189879	0.176627	-1.07503	0.282361	0.640365
FBgn0011596	276.65	0.776848	0.396169	1.9609	0.0498909	0.280521
FBgn0011603	645.956	-0.461017	0.150875	-3.05563	0.0022459	0.0543553
FBgn0011604	575.546	-0.195019	0.22018	-0.885728	0.375764	0.720499
FBgn0011606	443.317	-0.150674	0.317708	-0.474252	0.63532	0.880002
FBgn0011638	840.316	0.437014	0.137004	3.1898	0.00142372	0.0409022
FBgn0011640	498.796	0.172088	0.224262	0.767353	0.442871	0.777039
FBgn0011642	766.208	0.179375	0.120598	1.48738	0.136913	0.455364
FBgn0011648	578.823	-0.199981	0.115843	-1.72631	0.084291	0.363339
FBgn0011653	24.4687	0.131905	0.466726	0.282618	0.77747	0.943145
FBgn0011655	175.847	0.078684	0.232714	0.338114	0.735277	0.921703
FBgn0011656	668.698	-0.136178	0.0985242	-1.38218	0.166918	0.499786
FBgn0011659	116.735	-0.187774	0.244048	-0.769413	0.441648	0.776266
FBgn0011660	197.629	-0.263563	0.218027	-1.20886	0.226718	0.582393
FBgn0011661	2795.15	-0.221029	0.105007	-2.10491	0.0352995	0.238867
FBgn0011666	407.251	0.180259	0.160839	1.12074	0.262398	0.621552
FBgn0011668	931.486	0	1.6945	0	1	1
FBgn0011669	3143.39	0	1.69812	0	1	1
FBgn0011670	672.044	0	1.70697	0	1	1
FBgn0011672	860.665	0.318196	0.105278	3.02245	0.00250737	0.0574336
FBgn0011674	102.62	0.0947447	0.241784	0.391856	0.695164	0.904837
FBgn0011676	37.9653	-0.218597	0.459302	-0.475934	0.634121	0.879599
FBgn0011692	219.129	-0.282329	0.26778	-1.05433	0.29173	0.64829
FBgn0011693	1697.49	2.75063	1.39679	1.96925	0.0489243	0.278042
FBgn0011694	4982.13	1.74725	1.58062	1.10542	0.268977	0.629575
FBgn0011695	3819.35	0.251797	0.199355	1.26306	0.206568	0.556685
FBgn0011701	54.0044	0.229767	0.298435	0.769907	0.441355	0.776266
FBgn0011703	755.162	-0.069505	0.215974	-0.321821	0.747588	0.927176
FBgn0011704	768.117	0.299297	0.265482	1.12737	0.259584	0.618747
FBgn0011705	390.33	0.15219	0.186051	0.818002	0.413356	0.75373
FBgn0011706	21.7105	-0.0139465	0.440373	-0.0316697	0.974735	1
FBgn0011708	758.454	-0.0511452	0.0895588	-0.571079	0.567946	0.853457
FBgn0011710	474.739	-0.0163277	0.150805	-0.10827	0.913781	0.993425
FBgn0011715	262.357	-0.0424246	0.214772	-0.197533	0.84341	0.967358
FBgn0011722	2295.91	-0.463179	0.171805	-2.69596	0.00701868	0.099862
FBgn0011723	43.595	0.394816	0.297625	1.32655	0.184657	0.525404
FBgn0011725	1649.59	-0.0152209	0.211297	-0.0720356	0.942574	1
FBgn0011726	5844.58	0.147097	0.142326	1.03352	0.301361	0.658936
FBgn0011737	297.853	0.134682	0.211658	0.636321	0.524568	0.832162
FBgn0011739	448.191	-0.0990844	0.168077	-0.589517	0.555514	0.847512
FBgn0011740	315.377	-0.271614	0.188674	-1.4396	0.149982	0.476207
FBgn0011741	240.192	0.0162183	0.155763	0.104122	0.917073	0.993897
FBgn0011742	1220.01	-0.146218	0.0918862	-1.59129	0.111544	0.412038
FBgn0011743	288.246	1.08857	0.334663	3.25274	0.00114297	0.0373101
FBgn0011745	946.729	-0.0319685	0.107369	-0.297743	0.765899	0.937004
FBgn0011746	122.492	0.0385343	0.222989	0.172808	0.862802	0.97421
FBgn0011747	2002.33	-0.0936301	0.190233	-0.492188	0.622587	0.875709
FBgn0011754	1276.26	-0.211253	0.0809837	-2.60859	0.00909153	0.11477
FBgn0011758	13.1564	-0.073621	0.542095	-0.135808	0.891973	NA
FBgn0011760	2830.5	0.259268	0.116312	2.22908	0.0258085	0.204201
FBgn0011761	3450.33	0.778419	0.775116	1.00426	0.315252	0.67106
FBgn0011762	82.2197	-0.115549	0.261492	-0.441883	0.658574	0.889683
FBgn0011763	797.417	-0.0816974	0.107474	-0.760157	0.447161	0.780494
FBgn0011766	802.28	-0.258414	0.161126	-1.6038	0.108758	0.408822
FBgn0011768	1336.64	-0.0319164	0.193839	-0.164654	0.869216	0.976574
FBgn0011769	64.3286	0.219494	0.254213	0.863424	0.387905	0.731378
FBgn0011770	1237.54	0.482018	0.170856	2.8212	0.0047845	0.080965
FBgn0011771	349.66	-0.145199	0.157576	-0.921456	0.356813	0.706315
FBgn0011774	163.961	0.326453	0.218248	1.49579	0.134709	0.452684
FBgn0011785	474.432	-0.40349	0.326306	-1.23654	0.216258	0.57091
FBgn0011787	195.267	0.463354	0.242335	1.91203	0.0558717	0.295125
FBgn0011802	210.498	0.136206	0.216117	0.630242	0.528537	0.832186
FBgn0011812	0.656788	-1.0039	2.47587	-0.405471	0.685131	NA
FBgn0011817	483.445	0.309203	0.199016	1.55366	0.120266	0.428182
FBgn0011818	322.689	0.261104	0.14736	1.77187	0.0764158	0.34697
FBgn0011822	367.51	-0.124912	0.255811	-0.488297	0.62534	0.876275
FBgn0011824	277.375	0.67369	0.158356	4.25429	2.09718e-05	0.00350457
FBgn0011826	466.302	-0.14833	0.14001	-1.05942	0.289409	0.646347
FBgn0011828	932.225	-0.362429	0.144268	-2.5122	0.0119982	0.13396
FBgn0011829	37.3428	-0.850738	0.331032	-2.56996	0.0101711	0.121818
FBgn0011832	0.0384725	0	6.23243	0	1	NA
FBgn0011834	190.145	-0.0470062	0.170361	-0.275921	0.782609	0.944808
FBgn0011836	232.172	-0.385299	0.167136	-2.30531	0.0211493	0.184156
FBgn0011837	269.195	-0.648628	0.425679	-1.52375	0.127571	0.442144
FBgn0011845	0.0935278	0	6.23243	0	1	NA
FBgn0011850	0.0344689	0	6.23243	0	1	NA
FBgn0011865	0.0532851	-1.06731	6.23243	-0.17125	0.864027	NA
FBgn0011870	0.045201	0.856063	6.23243	0.137356	0.890749	NA
FBgn0011872	0.220842	0	6.23243	0	1	NA
FBgn0011877	0.036013	0	6.23243	0	1	NA
FBgn0011891	0.1257	0	6.23243	0	1	NA
FBgn0011895	0.0350178	0	6.23243	0	1	NA
FBgn0011909	0.045201	0.856063	6.23243	0.137356	0.890749	NA
FBgn0011916	0.189443	0	6.23243	0	1	NA
FBgn0011937	0.0939553	0	6.23243	0	1	NA
FBgn0011954	0.0301755	0	6.23243	0	1	NA
FBgn0011959	0.148608	0	6.23243	0	1	NA
FBgn0011971	0.0965396	1.78674	6.20269	0.288059	0.773302	NA
FBgn0011980	0.0955791	0	6.23243	0	1	NA
FBgn0011981	0.0479358	0	6.23243	0	1	NA
FBgn0011982	0.458613	-0.980752	2.97308	-0.329878	0.741492	NA
FBgn0011984	0.184845	0	6.23243	0	1	NA
FBgn0011985	0.045201	0.856063	6.23243	0.137356	0.890749	NA
FBgn0011987	0.0599368	0	6.23243	0	1	NA
FBgn0011993	0.0350178	0	6.23243	0	1	NA
FBgn0012018	0.0317264	0	6.23243	0	1	NA
FBgn0012026	0.0317264	0	6.23243	0	1	NA
FBgn0012027	0.280362	0.731246	6.01707	0.121529	0.903272	NA
FBgn0012028	0.0568881	-1.06731	6.23243	-0.17125	0.864027	NA
FBgn0012034	5055.86	0.281375	0.178186	1.57911	0.114312	0.417746
FBgn0012036	12605.7	0.0339129	0.135378	0.250504	0.802197	0.95293
FBgn0012037	2265.53	-0.215273	0.0852179	-2.52614	0.0115322	0.131124
FBgn0012042	384.902	0.109217	0.804941	0.135683	0.892072	0.985029
FBgn0012051	591.755	-0.124814	0.164919	-0.756821	0.449157	0.782222
FBgn0012058	575.122	-0.213167	0.207836	-1.02565	0.305057	0.662299
FBgn0012344	69.2714	0.311062	0.278432	1.11719	0.263911	0.623346
FBgn0013263	238.636	0.162402	0.180501	0.899733	0.368262	0.714276
FBgn0013269	1100.85	0.277376	0.124116	2.23482	0.0254294	0.202556
FBgn0013272	5308.22	-0.239553	0.164175	-1.45913	0.144529	0.467836
FBgn0013275	3.76751	-1.06755	1.88147	-0.567405	0.570439	NA
FBgn0013276	69.6081	-1.01848	0.985267	-1.03371	0.301271	0.658858
FBgn0013277	8.2688	1.37447	1.71773	0.800167	0.423614	NA
FBgn0013278	2.32329	-1.06755	2.02323	-0.527645	0.597746	NA
FBgn0013279	21.7276	-1.48117	1.42927	-1.03631	0.300059	0.658734
FBgn0013300	198.232	0.884139	0.38209	2.31395	0.0206703	0.182252
FBgn0013301	395.74	1.39772	0.389594	3.58762	0.000333705	0.0183385
FBgn0013303	562.553	0.0955813	0.16196	0.590154	0.555088	0.847313
FBgn0013305	1289.74	0.0789235	0.117154	0.673672	0.50052	0.817578
FBgn0013307	298.753	0.843096	0.25252	3.33872	0.000841643	0.0305542
FBgn0013308	35.3433	0.390091	0.302118	1.29119	0.196639	0.544427
FBgn0013323	14.7185	0.288899	0.5491	0.526131	0.598797	NA
FBgn0013325	7007.51	0.108992	0.16842	0.647144	0.517539	0.827896
FBgn0013334	1138.07	-0.0619961	0.139064	-0.445811	0.655733	0.88825
FBgn0013342	790.656	0.322758	0.1875	1.72137	0.085183	0.365182
FBgn0013343	139.617	-0.998804	0.54359	-1.83742	0.0661475	0.32015
FBgn0013347	382.641	0.207545	0.126344	1.6427	0.100446	0.394409
FBgn0013348	2809.82	-0.324694	0.387875	-0.837109	0.402531	0.74579
FBgn0013432	192.944	0.363092	0.139754	2.59808	0.00937475	0.116625
FBgn0013433	20.2744	0.571225	0.527702	1.08248	0.279041	0.637596
FBgn0013435	104.411	0.164475	0.190052	0.865418	0.38681	0.730566
FBgn0013467	451.114	0.464973	0.22636	2.05413	0.0399634	0.253382
FBgn0013469	66.7795	0.177472	0.256779	0.691146	0.489474	0.809818
FBgn0013531	65.9599	0.234979	0.237049	0.991267	0.321555	0.675124
FBgn0013548	112.246	0.274037	0.380893	0.719459	0.471858	0.797114
FBgn0013563	320.081	-0.430611	0.200936	-2.14302	0.0321111	0.230078
FBgn0013576	2280.86	-0.132996	0.0739382	-1.79874	0.0720595	0.337769
FBgn0013672	57934.4	0.0278034	0.238546	0.116554	0.907214	0.991124
FBgn0013673	67.5952	0.165979	0.678661	0.244569	0.80679	0.955208
FBgn0013674	254313	-0.0625251	0.191909	-0.325806	0.744571	0.92598
FBgn0013675	67344.6	-0.0332693	0.223167	-0.149078	0.881492	0.980562
FBgn0013676	155671	-0.0576223	0.185714	-0.310274	0.756353	0.932271
FBgn0013678	116439	-0.0901442	0.207812	-0.433778	0.66445	0.89349
FBgn0013679	22389.8	-0.118243	0.232748	-0.508029	0.611433	0.875339
FBgn0013680	1132.03	0.564331	0.544148	1.03709	0.299694	0.658414
FBgn0013681	4445.75	-0.114328	0.255564	-0.447354	0.654619	0.887444
FBgn0013683	62.6437	-0.185065	0.722873	-0.256013	0.797941	0.951746
FBgn0013684	22849.3	-0.0186551	0.30676	-0.0608134	0.951508	1
FBgn0013685	19.5783	-0.10425	0.528651	-0.1972	0.843671	0.967515
FBgn0013686	946316	0.0600734	0.233874	0.256862	0.797285	0.951626
FBgn0013688	2825.02	-1.02261	0.518854	-1.97091	0.0487347	0.27802
FBgn0013689	0.0616021	0	6.23243	0	1	NA
FBgn0013690	2.1263	-0.464889	1.25772	-0.369628	0.71166	NA
FBgn0013694	0.124545	0.856026	6.23243	0.13735	0.890754	NA
FBgn0013696	0.408533	0	3.06109	0	1	NA
FBgn0013697	0.58141	2.29744	2.07965	1.10473	0.269278	NA
FBgn0013699	0.58962	0.755182	2.25686	0.334616	0.737915	NA
FBgn0013700	0.18458	0	6.23243	0	1	NA
FBgn0013701	2.60818	1.62758	1.19499	1.36201	0.173195	NA
FBgn0013702	0.66581	0.876592	2.60732	0.336204	0.736717	NA
FBgn0013703	0.657393	0	3.85977	0	1	NA
FBgn0013704	0.588109	1.77469	3.28065	0.540955	0.588538	NA
FBgn0013705	0.0448825	0.856063	6.23243	0.137356	0.890749	NA
FBgn0013707	0.358831	-0.105694	4.86287	-0.0217349	0.982659	NA
FBgn0013709	26.4845	0.313349	0.440346	0.711596	0.476715	0.800026
FBgn0013710	2.54383	-0.657903	1.10251	-0.596732	0.550686	NA
FBgn0013717	193.598	0.0279569	0.174633	0.16009	0.87281	0.977312
FBgn0013718	957.444	0.0391173	0.116831	0.33482	0.737761	0.922776
FBgn0013720	214.414	0.290247	0.193829	1.49744	0.134278	0.451742
FBgn0013725	53.826	-0.240275	0.440688	-0.545227	0.585597	0.863334
FBgn0013726	736.468	-0.0368855	0.145564	-0.253398	0.799961	0.952827
FBgn0013732	200.114	-0.112148	0.276281	-0.40592	0.684801	0.90153
FBgn0013733	2927.53	-0.541697	0.314821	-1.72065	0.085314	0.365414
FBgn0013746	676.532	0.125443	0.137828	0.910142	0.362747	0.710395
FBgn0013749	1414.59	0.0363833	0.154996	0.234738	0.814412	0.957369
FBgn0013750	901.582	0.17017	0.132269	1.28654	0.198253	0.545929
FBgn0013751	30.2806	0.197289	0.317325	0.621727	0.534121	0.833528
FBgn0013753	108.927	0.310183	0.232529	1.33396	0.182217	0.522294
FBgn0013755	1.57174	0	1.92347	0	1	NA
FBgn0013756	705.745	-0.407472	0.257787	-1.58065	0.113958	0.417241
FBgn0013759	378.36	-0.259682	0.230531	-1.12645	0.259974	0.619306
FBgn0013762	226.347	-0.105528	0.184945	-0.570588	0.568279	0.853457
FBgn0013763	3785.23	-0.290251	0.192797	-1.50547	0.132203	0.448603
FBgn0013764	236.251	0.0614567	0.331726	0.185263	0.853022	0.971113
FBgn0013765	881.708	-0.0139554	0.183567	-0.0760233	0.939401	1
FBgn0013767	18.1059	-0.14011	0.357657	-0.391745	0.695247	0.904837
FBgn0013770	5701.93	0.0420223	0.168094	0.249993	0.802593	0.95293
FBgn0013771	501.901	-0.200568	0.199035	-1.0077	0.313599	0.669682
FBgn0013772	241.096	0.679307	0.352503	1.92709	0.0539678	0.289274
FBgn0013773	255.069	-0.223734	0.23864	-0.93754	0.348481	0.698322
FBgn0013799	260.017	0.172961	0.193864	0.892178	0.372297	0.718708
FBgn0013810	181.084	-0.710524	0.46613	-1.5243	0.127433	0.441866
FBgn0013811	103.743	-0.223808	0.413054	-0.541837	0.587931	0.864859
FBgn0013812	64.1805	-0.98327	0.802893	-1.22466	0.220704	0.576088
FBgn0013813	127.265	0.175176	0.397347	0.440863	0.659312	0.890168
FBgn0013949	532.433	0.266619	0.220008	1.21186	0.225565	0.581026
FBgn0013953	180.639	0.444766	0.204356	2.17643	0.029523	0.220379
FBgn0013954	1972.2	-0.0136982	0.151238	-0.0905741	0.927831	0.998779
FBgn0013972	117.646	0.228341	0.38645	0.590868	0.554609	0.847037
FBgn0013973	61.9767	0.417164	0.438771	0.950755	0.341729	0.69415
FBgn0013981	2390.33	0.153175	0.152626	1.0036	0.315571	0.67138
FBgn0013983	124.384	-0.0491963	0.201599	-0.24403	0.807208	0.955401
FBgn0013987	845.064	-0.106574	0.0899031	-1.18543	0.235846	0.593247
FBgn0013995	1050.93	-0.278434	0.144872	-1.92192	0.0546153	0.291444
FBgn0013997	527.476	-0.216672	0.209498	-1.03425	0.301021	0.658767
FBgn0014000	560.736	0.170871	0.218368	0.782493	0.433925	0.771168
FBgn0014006	474.448	-0.521725	0.199446	-2.61587	0.00890013	0.113671
FBgn0014007	382.507	-0.0963575	0.197644	-0.48753	0.625883	0.876455
FBgn0014009	950.94	0.144148	0.111345	1.2946	0.195457	0.543035
FBgn0014010	1923.46	-0.0185886	0.108772	-0.170895	0.864306	0.974978
FBgn0014011	821.427	-0.148756	0.120185	-1.23772	0.21582	0.57091
FBgn0014018	1009.8	-0.0371261	0.224674	-0.165245	0.868751	0.976235
FBgn0014019	187.874	0.441875	0.354964	1.24485	0.213188	0.567518
FBgn0014020	3108.44	0.0575769	0.131122	0.43911	0.660582	0.891223
FBgn0014022	128.644	0.229635	0.180913	1.26931	0.204329	0.55326
FBgn0014023	256.9	0.174436	0.148575	1.17406	0.24037	0.598428
FBgn0014024	300.065	-0.0282794	0.14952	-0.189134	0.849988	0.969538
FBgn0014026	11456.1	0.15069	0.169888	0.886994	0.375082	0.720358
FBgn0014028	1065.86	0.29633	0.260919	1.13572	0.256074	0.6154
FBgn0014029	467.098	-0.180667	0.157929	-1.14397	0.252635	0.611675
FBgn0014031	953.732	-0.0338676	0.213307	-0.158774	0.873847	0.977625
FBgn0014032	232.711	-0.171623	0.171841	-0.998732	0.317925	0.672669
FBgn0014033	222.224	-0.199349	0.345806	-0.576476	0.564294	0.852253
FBgn0014037	1215.5	-0.295256	0.219148	-1.34729	0.177888	0.516066
FBgn0014073	186.878	-0.0337568	0.255693	-0.13202	0.894968	0.985905
FBgn0014075	933.01	-0.328194	0.159212	-2.06137	0.039268	0.251514
FBgn0014076	209.636	0	1.72383	0	1	1
FBgn0014092	203.243	0.0667459	0.148659	0.448986	0.653442	0.886941
FBgn0014127	246.227	-0.0318002	0.204453	-0.155538	0.876397	0.978859
FBgn0014133	1233.47	-0.303968	0.203205	-1.49587	0.134688	0.452684
FBgn0014135	68.5477	0.0968154	0.350197	0.27646	0.782195	0.94474
FBgn0014141	4834.22	-0.336548	0.127873	-2.63188	0.00849137	0.110213
FBgn0014143	10.5402	0.116301	0.537895	0.216216	0.828819	NA
FBgn0014163	1636.05	-0.131212	0.170447	-0.769811	0.441412	0.776266
FBgn0014179	5.48662	-0.875631	0.836527	-1.04674	0.295217	NA
FBgn0014184	10109.4	-0.211396	0.0952399	-2.21961	0.0264452	0.206662
FBgn0014189	1175.89	-0.013951	0.106065	-0.131532	0.895354	0.986059
FBgn0014269	194.036	0.0561589	0.170906	0.328595	0.742461	0.925181
FBgn0014340	86.3091	-0.0559108	0.217289	-0.257311	0.796939	0.951535
FBgn0014342	101.374	0.0566774	0.254482	0.222716	0.823756	0.960167
FBgn0014343	113.618	0.0632664	0.173868	0.363877	0.71595	0.913147
FBgn0014366	261.684	0.118548	0.151683	0.78155	0.434479	0.771515
FBgn0014368	53.0722	0.637214	0.580799	1.09713	0.272583	0.631802
FBgn0014380	636.079	0.0583786	0.11813	0.494188	0.621173	0.875709
FBgn0014388	337.084	-0.0635852	0.181372	-0.350579	0.725905	0.918186
FBgn0014391	2040.38	-0.0235572	0.135428	-0.173946	0.861908	0.973431
FBgn0014395	74.773	0.0554034	0.229832	0.24106	0.809508	0.955898
FBgn0014396	669.496	-0.864202	0.603274	-1.43252	0.151995	0.478178
FBgn0014411	514.26	-0.0100668	0.100861	-0.0998089	0.920496	0.99545
FBgn0014417	231.712	-0.220235	0.222575	-0.989488	0.322424	0.675674
FBgn0014427	1017.02	0.668157	0.207153	3.22543	0.00125782	0.0388564
FBgn0014454	54.1751	0.772736	0.718849	1.07496	0.282391	0.640365
FBgn0014455	1188.09	0.236366	0.221284	1.06816	0.28545	0.642847
FBgn0014464	259.774	0.872139	1.35781	0.642314	0.520669	0.830133
FBgn0014465	568.086	-1.06758	1.79867	-0.593538	0.552821	0.845824
FBgn0014466	484.133	0	1.78166	0	1	1
FBgn0014469	1222.68	-0.18258	0.205222	-0.88967	0.373643	0.719422
FBgn0014849	0.024919	0	6.23243	0	1	NA
FBgn0014850	0.142809	0	6.23243	0	1	NA
FBgn0014857	433.092	0.252731	0.268972	0.939619	0.347413	0.698269
FBgn0014859	104.814	-0.275511	0.273001	-1.0092	0.312881	0.669223
FBgn0014861	351.534	-0.0893922	0.245276	-0.364456	0.715518	0.913147
FBgn0014863	6021.07	0.0541181	0.106728	0.507064	0.61211	0.875339
FBgn0014865	373.119	0.274046	0.682563	0.401496	0.688055	0.902406
FBgn0014868	984.957	-0.158999	0.178859	-0.888963	0.374023	0.719564
FBgn0014869	2783.52	0.365621	0.225683	1.62006	0.105219	0.402516
FBgn0014870	460.955	0.0115097	0.125031	0.0920551	0.926654	0.99823
FBgn0014877	605.583	0.2211	0.164904	1.34078	0.179992	0.519075
FBgn0014879	727.764	0.213227	0.133539	1.59674	0.110324	0.41128
FBgn0014903	1.23005	-0.877068	1.40994	-0.622062	0.533901	NA
FBgn0014906	954.109	-0.0581465	0.142278	-0.408682	0.682773	0.900667
FBgn0014930	345.31	0.0844208	0.116679	0.72353	0.469354	0.795538
FBgn0014931	93.1601	-0.328735	0.281643	-1.1672	0.243129	0.602956
FBgn0014949	0.48112	-2.09396	3.00442	-0.69696	0.485828	NA
FBgn0015000	423.817	-0.134044	0.1096	-1.22303	0.221318	0.576889
FBgn0015001	386.955	0.0921813	0.153653	0.599932	0.548552	0.842445
FBgn0015008	257.225	0.874948	0.332038	2.63509	0.00841156	0.109651
FBgn0015010	1253.27	0.0475418	0.170442	0.278932	0.780297	0.94401
FBgn0015011	453.216	-0.142426	0.131272	-1.08497	0.277936	0.636405
FBgn0015019	1120.49	0.164902	0.205329	0.803113	0.421909	0.759272
FBgn0015024	2047.45	-0.124541	0.123966	-1.00463	0.315074	0.670919
FBgn0015025	48.2853	0.300288	0.308558	0.973199	0.330454	0.682677
FBgn0015031	1246.53	0.279948	0.227455	1.23078	0.218404	0.573042
FBgn0015032	110.935	0.0655778	0.252314	0.259905	0.794937	0.950586
FBgn0015033	363.951	-0.203457	0.239037	-0.851155	0.394683	0.738913
FBgn0015034	202.339	0.054824	0.313705	0.174763	0.861266	0.973209
FBgn0015035	1166.27	0.502869	0.708971	0.709294	0.478142	0.800467
FBgn0015036	111.671	-0.105209	0.202866	-0.518615	0.60403	0.875339
FBgn0015037	590.887	-0.192993	0.190723	-1.0119	0.311584	0.668569
FBgn0015038	168.858	0.0490536	0.23802	0.20609	0.83672	0.964672
FBgn0015039	2706.03	-0.197776	0.287072	-0.688941	0.490861	0.810409
FBgn0015040	742.455	-0.090909	0.172197	-0.527937	0.597543	0.871569
FBgn0015075	320.788	0.00323537	0.138363	0.0233831	0.981345	1
FBgn0015218	2794.32	0.158076	0.0965844	1.63666	0.101701	0.396866
FBgn0015221	4886.82	0.111085	0.158615	0.700343	0.483713	0.805516
FBgn0015222	7848.68	-0.049285	0.126255	-0.390362	0.696269	0.904837
FBgn0015229	425.217	0.121242	0.169429	0.715591	0.474244	0.798555
FBgn0015230	127.985	0.222603	1.0074	0.220969	0.825117	0.96018
FBgn0015239	532.276	-0.0965131	0.0904713	-1.06678	0.286071	0.642988
FBgn0015240	325.703	-0.119957	0.121918	-0.983919	0.325155	0.678279
FBgn0015245	1927.7	0.33656	0.229449	1.46681	0.142427	0.464797
FBgn0015247	682.569	-0.0742904	0.140706	-0.527983	0.597511	0.871569
FBgn0015268	3130.67	0.368908	0.121095	3.04644	0.00231566	0.055043
FBgn0015269	322.559	-0.0411381	0.205959	-0.199739	0.841685	0.967272
FBgn0015270	105.616	0.234224	0.342354	0.68416	0.493874	0.812834
FBgn0015271	90.987	0.384854	0.265551	1.44927	0.147263	0.472219
FBgn0015277	223.718	-0.387087	0.252276	-1.53438	0.124936	0.436492
FBgn0015278	693.826	-0.267101	0.145032	-1.84167	0.0655232	0.319013
FBgn0015279	515.606	-0.395556	0.219408	-1.80283	0.0714147	0.336438
FBgn0015282	1507	0.102907	0.182571	0.563658	0.572987	0.855419
FBgn0015283	1104.71	0.218243	0.154382	1.41366	0.157461	0.485769
FBgn0015286	825.939	0.110176	0.123701	0.890661	0.373111	0.719117
FBgn0015288	1499.84	0.608173	0.192439	3.16034	0.00157586	0.0441095
FBgn0015295	244.003	-0.34167	0.139595	-2.44759	0.0143816	0.148655
FBgn0015296	247.878	0.0943615	0.191314	0.493229	0.621851	0.875709
FBgn0015298	257.238	0.0632081	0.146441	0.431629	0.666011	0.894084
FBgn0015299	230.999	-0.0631849	0.196754	-0.321136	0.748107	0.927201
FBgn0015300	51.9145	1.50365	0.374602	4.01398	5.97022e-05	0.00662252
FBgn0015316	29.606	0.26896	0.408117	0.659026	0.509879	0.822827
FBgn0015320	669.233	0.176023	0.116924	1.50546	0.132207	0.448603
FBgn0015321	732.766	0.238259	0.131412	1.81307	0.0698216	0.331659
FBgn0015331	153.683	-0.39684	0.193454	-2.05134	0.0402343	0.254372
FBgn0015336	66.1635	-0.525321	0.271305	-1.93627	0.052834	0.287183
FBgn0015338	399.513	0.0945012	0.150219	0.629088	0.529291	0.832186
FBgn0015351	43.5233	0.419999	0.271839	1.54503	0.122339	0.431559
FBgn0015359	220.754	0.356687	0.244082	1.46134	0.143922	0.466631
FBgn0015360	385.777	-0.228416	0.156924	-1.45558	0.145508	0.469546
FBgn0015371	393.513	-0.211704	0.225748	-0.93779	0.348352	0.698284
FBgn0015372	235.977	0.151808	0.168541	0.900714	0.367741	0.713678
FBgn0015376	115.253	-0.0976135	0.23272	-0.419446	0.67489	0.897157
FBgn0015379	121.018	0.269705	0.315074	0.856003	0.391996	0.736068
FBgn0015380	83.0681	-0.06474	0.204286	-0.316908	0.751313	0.929174
FBgn0015381	2.62009	0.458499	0.966067	0.474604	0.635069	NA
FBgn0015391	333.618	-0.481502	0.271138	-1.77585	0.0757571	0.346004
FBgn0015396	331.576	-0.0818269	0.229004	-0.357316	0.720855	0.915396
FBgn0015399	120.422	-0.67803	0.230473	-2.94191	0.00326195	0.0674868
FBgn0015400	39.1788	-0.456098	0.371397	-1.22806	0.219424	0.573966
FBgn0015402	237.939	-0.21239	0.195027	-1.08903	0.276141	0.6346
FBgn0015477	673.245	-0.621901	0.229376	-2.71128	0.00670246	0.0972835
FBgn0015509	1822.39	-0.246016	0.133919	-1.83705	0.066203	0.32015
FBgn0015513	634.478	-0.490032	0.233113	-2.10213	0.0355421	0.239408
FBgn0015519	26.9563	-0.289669	0.513687	-0.563901	0.572822	0.855419
FBgn0015520	216.866	0.503467	0.218409	2.30516	0.0211576	0.184156
FBgn0015521	1698.93	0.372932	0.244592	1.52471	0.127331	0.441642
FBgn0015522	397.47	0.32627	0.247672	1.31735	0.187722	0.530146
FBgn0015524	54.9385	0.0411762	0.208991	0.197024	0.843809	0.967515
FBgn0015527	421.228	0.210997	0.136814	1.54222	0.12302	0.432574
FBgn0015543	21.7314	0.0149676	0.443969	0.0337131	0.973106	1
FBgn0015544	221.574	0.320098	0.169252	1.89125	0.0585908	0.303335
FBgn0015546	226.026	-0.2325	0.229369	-1.01365	0.310751	0.668325
FBgn0015550	11.0134	-0.583032	0.442059	-1.3189	0.187202	NA
FBgn0015553	185.295	0.165124	0.367847	0.448894	0.653508	0.886941
FBgn0015558	133.144	0.2559	0.226859	1.12801	0.259314	0.618455
FBgn0015561	11.0725	1.49281	1.00274	1.48873	0.13656	NA
FBgn0015568	1041.7	-0.323654	0.143293	-2.25868	0.0239031	0.196136
FBgn0015569	462.863	0.0179626	0.170048	0.105632	0.915874	0.993586
FBgn0015570	646.507	-0.46139	0.234369	-1.96865	0.0489934	0.278303
FBgn0015571	974.402	-0.291619	0.110448	-2.64032	0.00828278	0.108788
FBgn0015572	381.193	-0.630048	0.106959	-5.89054	3.8493e-09	5.12385e-06
FBgn0015574	114.038	0.672012	0.349206	1.9244	0.0543045	0.290517
FBgn0015575	2291.96	-0.238747	0.176857	-1.34994	0.177035	0.514515
FBgn0015576	483.845	0.175844	0.216047	0.813916	0.415693	0.755465
FBgn0015577	541.477	-0.0796291	0.17157	-0.464119	0.642562	0.882448
FBgn0015582	241.519	-0.0611813	0.124102	-0.492992	0.622019	0.875709
FBgn0015583	181.659	0	1.70116	0	1	1
FBgn0015584	1822.71	-1.95149	1.60181	-1.2183	0.22311	0.578039
FBgn0015585	647.427	2.33924	1.47952	1.58108	0.113859	0.417102
FBgn0015586	1422	0	1.75315	0	1	1
FBgn0015589	344.601	-0.406438	0.233941	-1.73735	0.0823255	0.361029
FBgn0015591	76.0962	0.187902	0.227443	0.82615	0.408719	0.750226
FBgn0015600	1212.83	-0.336085	0.202892	-1.65647	0.0976261	0.389975
FBgn0015602	266.141	0.0254124	0.162115	0.156755	0.875438	0.978468
FBgn0015609	211.159	-0.861064	0.203891	-4.22317	2.40892e-05	0.00369986
FBgn0015614	940.763	-0.020502	0.129244	-0.158631	0.87396	0.977625
FBgn0015615	313.333	-0.446591	0.234003	-1.90849	0.0563283	0.2961
FBgn0015618	57.8121	0.237783	0.276638	0.859546	0.390039	0.734235
FBgn0015621	67.7252	0.0345911	0.310293	0.111479	0.911236	0.99251
FBgn0015622	1715.82	-0.129848	0.13917	-0.933019	0.35081	0.700044
FBgn0015623	5458.71	-0.155874	0.132179	-1.17927	0.238292	0.596353
FBgn0015625	474.17	0.0597525	0.30145	0.198217	0.842875	0.967272
FBgn0015663	128.716	-0.100352	0.213712	-0.469565	0.638666	0.88163
FBgn0015664	347.982	-0.0861249	0.127188	-0.677147	0.498313	0.816135
FBgn0015714	636.229	-0.157731	0.237309	-0.664667	0.506263	0.821153
FBgn0015721	34.1107	0.24759	0.406208	0.609516	0.542183	0.837785
FBgn0015737	1381.06	-0.0384361	0.108233	-0.355122	0.722498	0.916139
FBgn0015754	1176.02	-0.0235371	0.099348	-0.236916	0.812722	0.957084
FBgn0015756	11143	0.0659737	0.113875	0.579351	0.562352	0.850797
FBgn0015765	325.749	0.203613	0.133972	1.51982	0.128556	0.444089
FBgn0015766	5137.92	0.103054	0.125024	0.824279	0.409781	0.750843
FBgn0015770	3.01273	0	1.81796	0	1	NA
FBgn0015772	694.741	-0.350295	0.214324	-1.63442	0.102171	0.397564
FBgn0015773	106.846	0.143204	0.237753	0.602323	0.546959	0.841625
FBgn0015774	84.3931	0.502115	0.26009	1.93054	0.0535395	0.289058
FBgn0015776	2838.18	0.00611395	0.10088	0.0606062	0.951673	1
FBgn0015777	2170.16	0.0720225	0.146964	0.490068	0.624086	0.876234
FBgn0015778	2317.98	-0.0269438	0.121985	-0.220877	0.825188	0.96018
FBgn0015781	231.387	-0.115361	0.167709	-0.687867	0.491537	0.810545
FBgn0015789	1129.35	-0.0436097	0.0733186	-0.594797	0.551979	0.845498
FBgn0015790	1824.96	0.0335316	0.110462	0.303558	0.761464	0.933715
FBgn0015791	679.108	0.185537	0.119473	1.55297	0.120431	0.428247
FBgn0015793	258.986	0.192572	0.134172	1.43526	0.151213	0.47782
FBgn0015794	449.119	0.0470966	0.117202	0.401842	0.6878	0.902406
FBgn0015795	1940.09	0.16755	0.123305	1.35882	0.174204	0.511259
FBgn0015797	800.626	0.107193	0.0978698	1.09527	0.2734	0.633005
FBgn0015799	544.584	0.0638063	0.208579	0.30591	0.759673	0.933328
FBgn0015801	322.231	0.0658359	0.17295	0.380665	0.703452	0.908057
FBgn0015803	496.479	-0.1818	0.141309	-1.28655	0.198252	0.545929
FBgn0015805	684.117	-0.0623554	0.138361	-0.450672	0.652226	0.88629
FBgn0015808	1155.43	-0.329422	0.0941692	-3.49819	0.000468427	0.0226177
FBgn0015818	137.99	0.236821	0.193895	1.22139	0.221939	0.577122
FBgn0015828	219.546	0.389573	0.190628	2.04362	0.0409908	0.256434
FBgn0015829	159.193	0.15169	0.174782	0.867882	0.385459	0.730318
FBgn0015831	172.454	1.09452	0.348983	3.13632	0.0017108	0.0458137
FBgn0015834	1845.09	0.176095	0.0997117	1.76604	0.0773885	0.349028
FBgn0015838	304.44	-0.17405	0.163493	-1.06457	0.28707	0.644236
FBgn0015872	631.763	0.0470152	0.130988	0.358928	0.719649	0.914833
FBgn0015903	380.726	0.00630941	0.144727	0.0435953	0.965227	1
FBgn0015904	55.5722	-0.365692	0.221964	-1.64753	0.0994494	0.393333
FBgn0015905	154.527	0.116212	0.196477	0.591478	0.5542	0.846576
FBgn0015919	72.2895	-0.0543812	0.245064	-0.221906	0.824387	0.96018
FBgn0015924	1589.01	-0.333653	0.182159	-1.83166	0.0670025	0.323014
FBgn0015925	208.739	0.00754083	0.15475	0.0487292	0.961135	1
FBgn0015926	143.913	-0.0897184	0.383918	-0.233692	0.815224	0.957369
FBgn0015929	505.465	-0.194201	0.235298	-0.825341	0.409178	0.750567
FBgn0015946	3.64495	-0.32584	0.949839	-0.343048	0.731563	NA
FBgn0015949	544.476	-0.279218	0.146969	-1.89985	0.0574532	0.299778
FBgn0016013	498.319	-0.0427241	0.27396	-0.15595	0.876073	0.978679
FBgn0016031	10.7388	-0.662402	0.610915	-1.08428	0.278242	NA
FBgn0016032	106.318	0.330136	0.244535	1.35005	0.176998	0.514515
FBgn0016034	227.756	0.921744	0.252955	3.64391	0.000268527	0.0158052
FBgn0016036	8.22604	0.0701288	0.633961	0.11062	0.911918	NA
FBgn0016038	409.344	-0.0907598	0.122742	-0.739435	0.459643	0.78879
FBgn0016041	897.044	0.576354	0.122211	4.71607	2.40448e-06	0.000720141
FBgn0016047	30.895	0.367673	0.355414	1.03449	0.300907	0.658767
FBgn0016053	479.237	2.10832	1.35754	1.55305	0.120411	0.428247
FBgn0016054	84.3088	-0.0610238	0.317253	-0.192351	0.847467	0.96833
FBgn0016059	880.13	-0.107568	0.19282	-0.557871	0.576933	0.857972
FBgn0016061	56.5535	-0.216216	0.314035	-0.688509	0.491133	0.810436
FBgn0016070	1927.52	0.053598	0.257698	0.207987	0.835239	0.964257
FBgn0016075	3656.67	-0.0583157	0.180876	-0.322408	0.747144	0.927176
FBgn0016076	438.979	-0.816289	0.408121	-2.00012	0.0454876	0.269136
FBgn0016078	367.783	0.228747	0.130457	1.75343	0.0795286	0.354447
FBgn0016081	938.93	-0.573269	0.19491	-2.9412	0.00326946	0.0674868
FBgn0016119	2745.36	0.0170023	0.175821	0.0967021	0.922963	0.996045
FBgn0016120	2901.7	-0.0192764	0.25229	-0.0764058	0.939096	1
FBgn0016122	1319.66	-0.261832	0.1464	-1.78847	0.0737002	0.342353
FBgn0016123	1067.37	0.89928	0.212287	4.23616	2.27377e-05	0.00358418
FBgn0016126	2442.51	-0.128355	0.238634	-0.537873	0.590664	0.86698
FBgn0016131	267.106	-0.213698	0.12953	-1.64979	0.0989853	0.392315
FBgn0016641	270.982	-0.453834	0.240418	-1.88768	0.0590685	0.30455
FBgn0016650	110.976	-0.452397	0.233164	-1.94025	0.0523489	0.285453
FBgn0016660	18.7207	0.1664	0.505783	0.328994	0.74216	0.925181
FBgn0016672	369.691	-0.0701463	0.235727	-0.297574	0.766028	0.937004
FBgn0016675	440.983	0.0414399	0.207098	0.200098	0.841404	0.967187
FBgn0016684	781.499	-0.108369	0.138016	-0.785191	0.432342	0.769636
FBgn0016685	1212.87	0.237471	0.178689	1.32897	0.183859	0.52432
FBgn0016687	3427.93	0.179332	0.148497	1.20765	0.227183	0.582684
FBgn0016691	4182.69	-0.0631595	0.170259	-0.370962	0.710666	0.911076
FBgn0016693	1947.65	-0.0166283	0.122632	-0.135596	0.892141	0.985029
FBgn0016694	1573	0.280229	0.196168	1.42852	0.153143	0.479494
FBgn0016696	998.655	-0.105204	0.175281	-0.6002	0.548373	0.842422
FBgn0016697	1309.94	0.0545995	0.144026	0.379094	0.704618	0.908451
FBgn0016698	201.877	0.194222	0.155587	1.24831	0.211916	0.565425
FBgn0016701	1173.92	-0.00626412	0.151698	-0.0412935	0.967062	1
FBgn0016715	781.804	-0.264637	0.22538	-1.17418	0.240323	0.598428
FBgn0016726	4256.65	0.1199	0.118786	1.00938	0.312792	0.669223
FBgn0016754	217.049	-0.184029	0.246592	-0.746288	0.455494	0.78738
FBgn0016756	2163.6	-0.415203	0.23055	-1.80092	0.0717158	0.336924
FBgn0016762	100.29	0.0234078	0.181283	0.129123	0.89726	0.987522
FBgn0016794	311.816	-0.427838	0.194385	-2.20098	0.0277374	0.212328
FBgn0016797	462.837	-0.324886	0.194206	-1.67289	0.0943486	0.383532
FBgn0016917	1694.11	-0.0856232	0.19312	-0.443368	0.657499	0.889193
FBgn0016919	66.2302	1.78985	1.40768	1.27149	0.203554	0.552214
FBgn0016920	30.8893	0.0650444	0.374235	0.173806	0.862018	0.973431
FBgn0016926	1815.65	0.368033	0.155583	2.36551	0.0180054	0.168195
FBgn0016930	645.038	-0.330286	0.3116	-1.05997	0.289159	0.646347
FBgn0016970	84.4167	0.266662	0.225836	1.18078	0.237692	0.595597
FBgn0016974	98.3055	0.499888	0.484891	1.03093	0.302575	0.660625
FBgn0016977	859.057	-0.0898822	0.225719	-0.398205	0.690479	0.902475
FBgn0016978	329.34	0.120694	0.140723	0.857668	0.391076	0.735146
FBgn0016983	780.058	-0.159458	0.134657	-1.18418	0.236343	0.593581
FBgn0016984	800.44	-0.31676	0.18343	-1.72687	0.0841907	0.363339
FBgn0017414	104.994	0.0472365	0.195811	0.241235	0.809373	0.955898
FBgn0017418	601.983	-0.356763	0.157878	-2.25974	0.0238372	0.196136
FBgn0017424	13.3276	-0.475559	0.449574	-1.0578	0.290147	NA
FBgn0017429	345.855	-0.0300366	0.148904	-0.201717	0.840138	0.966914
FBgn0017430	136.641	0.424225	0.208731	2.03241	0.0421127	0.260594
FBgn0017448	346.056	0.632776	0.189315	3.34245	0.000830411	0.0305094
FBgn0017456	179.851	0.622555	0.3759	1.65617	0.0976871	0.389975
FBgn0017457	271.129	0.0607372	0.168636	0.360168	0.718722	0.913992
FBgn0017482	397.072	-0.0055074	0.166795	-0.033019	0.973659	1
FBgn0017545	22418.6	0.183515	0.148884	1.2326	0.217724	0.572882
FBgn0017550	612.955	0.0116311	0.117526	0.0989657	0.921165	0.99545
FBgn0017551	153.867	0.256317	0.32699	0.783868	0.433117	0.770731
FBgn0017556	124.055	1.17681	0.445365	2.64234	0.00823349	0.108393
FBgn0017558	1405.91	-0.399794	0.134042	-2.9826	0.00285812	0.0622154
FBgn0017561	246.041	-0.685239	0.247725	-2.76612	0.0056727	0.0888352
FBgn0017566	2797.96	0.0520304	0.272567	0.19089	0.848611	0.9692
FBgn0017567	1150.91	0.153228	0.123643	1.23928	0.215243	0.570488
FBgn0017572	640.82	0.0297106	0.103698	0.286509	0.774488	0.941649
FBgn0017577	502.662	-0.387472	0.240156	-1.61342	0.106654	0.404303
FBgn0017578	227.843	0.255094	0.134628	1.8948	0.0581188	0.301674
FBgn0017579	5388.98	0.231535	0.201637	1.14828	0.250855	0.609841
FBgn0017581	4190.4	-0.295081	0.252999	-1.16633	0.24348	0.603254
FBgn0017590	87.9814	-0.0939302	0.276039	-0.340279	0.733647	0.921384
FBgn0019624	3558.13	0.0662392	0.143305	0.462225	0.64392	0.882983
FBgn0019637	270.719	0.104681	0.193464	0.541089	0.588447	0.865271
FBgn0019644	3417.74	0.0704799	0.138932	0.507299	0.611945	0.875339
FBgn0019650	95.7411	-0.358069	0.222421	-1.60987	0.107425	0.406213
FBgn0019660	96.1823	0.689878	0.427558	1.61353	0.106629	0.404303
FBgn0019661	2166.07	0.593677	0.312477	1.89991	0.0574454	0.299778
FBgn0019662	364.751	-0.0725962	0.132393	-0.548337	0.583461	0.86252
FBgn0019686	844.592	-0.246937	0.196556	-1.25632	0.209001	0.560617
FBgn0019809	1.83037	-0.00231454	1.26701	-0.00182677	0.998542	NA
FBgn0019828	1375.8	1.05526	0.295027	3.57681	0.000347813	0.0190265
FBgn0019830	852.156	0.118043	0.117938	1.00089	0.316881	0.672019
FBgn0019890	817.608	-0.236403	0.239523	-0.986974	0.323656	0.676801
FBgn0019925	1482.88	-0.00114882	0.107362	-0.0107004	0.991462	1
FBgn0019928	84.0006	0.39024	0.928611	0.420241	0.67431	0.897157
FBgn0019929	169.353	2.33904	1.4607	1.60131	0.109308	0.40937
FBgn0019932	489.161	-0.0510938	0.165977	-0.307836	0.758207	0.932771
FBgn0019936	4484.63	0.344611	0.159018	2.16712	0.0302255	0.223244
FBgn0019938	429.864	0.0685875	0.18958	0.361788	0.717511	0.91396
FBgn0019940	91.6488	0.40728	0.429842	0.947511	0.343379	0.695619
FBgn0019949	154.236	0.0739231	0.155176	0.476383	0.633802	0.879423
FBgn0019952	271.287	0.594456	0.178106	3.33766	0.000844878	0.030579
FBgn0019957	2273.36	0.112979	0.155177	0.728064	0.466574	0.793374
FBgn0019960	1887.41	-0.00918655	0.12911	-0.0711528	0.943276	1
FBgn0019968	633.955	-0.432474	0.257244	-1.68118	0.0927276	0.380462
FBgn0019972	410.017	0.180101	0.130877	1.37611	0.168788	0.503631
FBgn0019982	321.111	0.284762	0.173759	1.63883	0.101248	0.396131
FBgn0019985	56.4743	-0.0983867	0.370378	-0.265638	0.790518	0.949511
FBgn0019990	345.536	-0.252094	0.225766	-1.11662	0.264159	0.623571
FBgn0020018	333.641	-0.0567734	0.17855	-0.317968	0.750509	0.928832
FBgn0020224	532.55	0.00258793	0.145427	0.0177953	0.985802	1
FBgn0020235	6110.17	0.0465958	0.199542	0.233514	0.815362	0.957369
FBgn0020236	5372.4	0.517576	0.0926243	5.58791	2.2982e-08	2.50295e-05
FBgn0020238	5738.24	0.149295	0.0912506	1.6361	0.101818	0.397065
FBgn0020248	216.327	-0.80268	0.668004	-1.20161	0.229515	0.586189
FBgn0020249	888.161	0.0287747	0.0870619	0.330508	0.741016	0.924919
FBgn0020251	244.117	0.0227276	0.229144	0.0991848	0.920992	0.99545
FBgn0020255	3237.8	0.269554	0.106954	2.52029	0.0117259	0.132399
FBgn0020257	247.554	-0.252719	0.119006	-2.12358	0.0337049	0.234509
FBgn0020258	22.4074	0.192116	0.380963	0.504289	0.614059	0.875339
FBgn0020261	374.384	-0.242336	0.282056	-0.859174	0.390244	0.734463
FBgn0020269	124.937	0.0143603	0.195655	0.0733961	0.941491	1
FBgn0020270	198.74	-0.0314395	0.214892	-0.146304	0.883681	0.982142
FBgn0020272	93.0743	0.197139	0.273425	0.720999	0.47091	0.797048
FBgn0020277	63.6181	-1.09784	1.28355	-0.855314	0.392377	0.736553
FBgn0020278	370.636	-0.252617	0.169303	-1.4921	0.135672	0.454668
FBgn0020279	1893.87	-0.0899078	0.205609	-0.437276	0.661911	0.89218
FBgn0020280	95.8924	0.752384	0.423019	1.77861	0.0753043	0.345348
FBgn0020294	290.573	-0.179219	0.221496	-0.809129	0.418441	0.757251
FBgn0020299	246.381	-0.301976	0.219913	-1.37316	0.169703	0.504854
FBgn0020300	324.177	-0.0308585	0.171774	-0.179646	0.857431	0.972611
FBgn0020304	1006.03	-0.0810497	0.18289	-0.44316	0.65765	0.889193
FBgn0020305	188.038	0.19581	0.142651	1.37265	0.169862	0.505074
FBgn0020306	1621.86	-0.261104	0.246108	-1.06093	0.288721	0.645795
FBgn0020307	104.766	-0.29647	0.198764	-1.49157	0.135813	0.454728
FBgn0020309	1075.53	-0.103026	0.112263	-0.91772	0.358766	0.707403
FBgn0020312	258.474	-0.389567	0.155277	-2.50885	0.0121124	0.134857
FBgn0020369	1478.9	0.0267777	0.123322	0.217136	0.828102	0.961864
FBgn0020370	1502.87	-0.410379	0.216111	-1.89893	0.0575738	0.300146
FBgn0020371	253.647	0.856327	0.396558	2.1594	0.0308194	0.225407
FBgn0020372	298.523	0.488584	0.260569	1.87507	0.0607834	0.308162
FBgn0020376	2.69938	0.342231	1.17445	0.291397	0.770747	NA
FBgn0020377	8.24326	1.37298	1.49914	0.91585	0.359745	NA
FBgn0020378	69.6331	-0.197512	0.213305	-0.925961	0.354466	0.703724
FBgn0020379	129.353	-0.294674	0.20954	-1.40629	0.159637	0.489744
FBgn0020381	283.723	0.0336301	0.138565	0.242702	0.808236	0.955747
FBgn0020385	3721.32	-0.38255	0.21671	-1.76526	0.0775196	0.349261
FBgn0020386	1299.68	-0.126747	0.143675	-0.882184	0.377677	0.721737
FBgn0020388	327.668	0.142473	0.147339	0.966974	0.333557	0.685187
FBgn0020389	233.167	-0.318802	0.220148	-1.44813	0.147581	0.472861
FBgn0020391	48.6467	0.0733241	0.234384	0.312837	0.754404	0.931536
FBgn0020392	688.657	0.12756	0.125286	1.01815	0.308605	0.666147
FBgn0020399	255.94	1.06707	0.344133	3.10075	0.00193032	0.049098
FBgn0020407	112.147	-0.225885	0.207826	-1.08689	0.277085	0.635306
FBgn0020412	600.907	-0.285733	0.17848	-1.60092	0.109394	0.40937
FBgn0020414	1585.36	-0.000876375	0.167315	-0.00523786	0.995821	1
FBgn0020415	1304.51	0.0827366	0.24651	0.335632	0.737148	0.922776
FBgn0020416	451.374	0.528078	0.278514	1.89605	0.057953	0.301335
FBgn0020429	15.7982	-0.139901	0.398885	-0.350729	0.725792	NA
FBgn0020440	390.858	-0.246894	0.219471	-1.12495	0.26061	0.619711
FBgn0020443	1736.26	0.0604461	0.0938818	0.643854	0.51967	0.829347
FBgn0020445	197.817	-0.34192	0.277897	-1.23038	0.218554	0.573053
FBgn0020493	339.018	0.0754193	0.132405	0.569611	0.568941	0.853756
FBgn0020496	1665.2	-0.0432503	0.101979	-0.424111	0.671485	0.896231
FBgn0020497	859.629	-0.228188	0.205211	-1.11197	0.266152	0.626156
FBgn0020503	2183.64	-0.135629	0.117719	-1.15214	0.249265	0.607937
FBgn0020506	1099.24	-0.445817	0.318043	-1.40175	0.16099	0.492189
FBgn0020508	16308.7	0.0417571	0.262081	0.159329	0.87341	0.977527
FBgn0020509	1252.1	0	1.70079	0	1	1
FBgn0020510	365.299	-0.0280633	0.165228	-0.169846	0.865131	0.975186
FBgn0020513	3546.86	0.277041	0.237405	1.16696	0.243228	0.603035
FBgn0020518	1.22516	1.78388	1.61312	1.10586	0.268788	NA
FBgn0020521	914.807	-0.0664709	0.134207	-0.495286	0.620399	0.875709
FBgn0020545	420.724	0.166559	0.246925	0.67453	0.499974	0.817259
FBgn0020546	1.31759	0.213421	1.28163	0.166523	0.867746	NA
FBgn0020556	1.60597	-0.0643452	1.209	-0.0532218	0.957555	NA
FBgn0020616	249.571	-0.391302	0.193341	-2.02389	0.0429811	0.262176
FBgn0020617	6.18164	0.672408	0.602379	1.11625	0.264313	NA
FBgn0020618	10024.3	0.153615	0.271228	0.56637	0.571143	0.854752
FBgn0020620	465.49	0.0411925	0.131367	0.313568	0.753849	0.931068
FBgn0020621	768.325	-0.437827	0.149242	-2.93366	0.00334986	0.0681637
FBgn0020622	561.501	0.0193263	0.151653	0.127437	0.898594	0.987752
FBgn0020626	824.29	-0.170618	0.182452	-0.935142	0.349715	0.699314
FBgn0020633	491.21	-0.126608	0.236185	-0.536053	0.591922	0.867322
FBgn0020637	16.5771	0.234812	0.371657	0.631798	0.527519	0.832186
FBgn0020638	1297.5	0.313377	0.270558	1.15826	0.246756	0.606166
FBgn0020639	79.0081	0.692055	0.439549	1.57446	0.11538	0.418993
FBgn0020640	764.215	-0.270553	0.300809	-0.899418	0.36843	0.714293
FBgn0020641	3.78612	-0.183933	0.866369	-0.212303	0.831871	NA
FBgn0020642	665.262	0.0785456	0.201591	0.389628	0.696812	0.904837
FBgn0020643	20.8796	2.37444	1.9462	1.22004	0.222451	0.577491
FBgn0020644	0.97495	1.20712	6.05391	0.199396	0.841953	NA
FBgn0020645	479.602	-0.184741	0.196847	-0.938497	0.347989	0.698269
FBgn0020647	862.751	-0.166617	0.175896	-0.947247	0.343513	0.695619
FBgn0020653	1830.8	0.230957	0.241124	0.957836	0.338146	0.690017
FBgn0020655	646.84	-0.174697	0.130338	-1.34034	0.180136	0.519132
FBgn0020660	17.9194	0.308501	0.422983	0.729345	0.465791	0.792595
FBgn0020762	581.035	-0.0216028	0.212006	-0.101897	0.918838	0.99473
FBgn0020764	1500.41	0.259108	0.24885	1.04122	0.297774	0.656363
FBgn0020765	1108.03	-0.677627	0.39303	-1.72411	0.0846878	0.364294
FBgn0020767	426.761	0.218452	0.115908	1.8847	0.059471	0.305516
FBgn0020880	5.91323	0.877875	0.810675	1.08289	0.278855	NA
FBgn0020887	399.449	-0.276626	0.204685	-1.35147	0.176545	0.513873
FBgn0020906	5523.02	0.0650901	0.374482	0.173814	0.862012	0.973431
FBgn0020907	749.164	0.321814	0.158615	2.0289	0.042468	0.261551
FBgn0020908	14098.1	0.319423	0.686808	0.465084	0.641871	0.882448
FBgn0020909	146.397	0.100706	0.14933	0.674388	0.500065	0.817288
FBgn0020910	11303.7	0.175067	0.214439	0.816395	0.414274	0.754056
FBgn0020912	132.229	0.0280681	0.185624	0.15121	0.87981	0.980386
FBgn0020930	306.089	-0.10192	0.142867	-0.713394	0.475602	0.79928
FBgn0021738	7.68326	0.856019	1.73334	0.493857	0.621407	NA
FBgn0021742	1.45101	0.336952	1.42774	0.236005	0.813429	NA
FBgn0021750	137.396	0.211881	0.174756	1.21244	0.225345	0.581026
FBgn0021760	1270.79	-0.325042	0.282423	-1.1509	0.249772	0.608682
FBgn0021761	443.677	-0.0579013	0.234496	-0.246919	0.804971	0.954206
FBgn0021764	356.26	-0.239177	0.241956	-0.988517	0.3229	0.676165
FBgn0021765	811.832	0.15715	0.239628	0.655808	0.511948	0.824299
FBgn0021767	34.7279	-0.246577	0.372973	-0.661112	0.50854	0.822618
FBgn0021768	657.427	0.175453	0.143859	1.21962	0.222609	0.577491
FBgn0021776	37.8192	-0.098698	0.371553	-0.265636	0.790519	0.949511
FBgn0021795	892.436	0.216152	0.188184	1.14862	0.250712	0.609841
FBgn0021796	404.722	-0.510293	0.234111	-2.1797	0.0292795	0.219642
FBgn0021800	371.594	-0.271036	0.157561	-1.7202	0.0853967	0.365637
FBgn0021814	326.728	0.16221	0.181998	0.891273	0.372783	0.719093
FBgn0021825	365.01	-0.0107954	0.145645	-0.0741216	0.940914	1
FBgn0021847	394.246	-0.331664	0.167585	-1.97908	0.0478071	0.275396
FBgn0021856	270.471	0.220874	0.154448	1.43009	0.152692	0.47896
FBgn0021872	3382.32	-0.124345	0.131388	-0.946395	0.343947	0.696146
FBgn0021874	178.656	0.339689	0.156649	2.16847	0.0301229	0.222711
FBgn0021875	87.0741	0.0645473	0.192839	0.334721	0.737835	0.922776
FBgn0021895	624.075	0.239435	0.101068	2.36905	0.017834	0.167307
FBgn0021906	1502.92	0.392081	0.279343	1.40358	0.160443	0.491084
FBgn0021944	363.017	0.145786	0.289771	0.503108	0.614888	0.875339
FBgn0021967	1177.27	0.0645969	0.151532	0.426292	0.669895	0.895871
FBgn0021979	1415.31	-0.0360872	0.13363	-0.270053	0.78712	0.946946
FBgn0021995	367.702	0.199996	0.112998	1.7699	0.0767431	0.34733
FBgn0022023	1827.67	0.00819619	0.149796	0.0547157	0.956365	1
FBgn0022027	141.995	0.139705	0.183312	0.762115	0.445991	0.779996
FBgn0022029	364.395	0.179091	0.110008	1.62798	0.10353	0.399966
FBgn0022069	425.724	0.323636	0.127403	2.54025	0.0110774	0.127726
FBgn0022097	2329.88	-0.0438686	0.129743	-0.338119	0.735274	0.921703
FBgn0022153	606.39	-0.459989	0.259118	-1.77521	0.0758632	0.346155
FBgn0022160	3247.26	0.37497	0.226928	1.65237	0.0984582	0.39141
FBgn0022213	818.593	-0.0853768	0.173573	-0.491878	0.622805	0.875709
FBgn0022224	121.46	0.071799	0.184688	0.388758	0.697455	0.904864
FBgn0022238	898.5	0.293442	0.11934	2.45886	0.0139377	0.146212
FBgn0022288	338.411	0.287289	0.161399	1.77999	0.0750769	0.34487
FBgn0022338	402.538	0.0175861	0.251747	0.0698562	0.944308	1
FBgn0022343	650.592	0.0547519	0.228578	0.239533	0.810693	0.956344
FBgn0022344	475.521	0.257858	0.154757	1.66621	0.0956712	0.38599
FBgn0022349	889.797	-0.07736	0.0862305	-0.897131	0.369649	0.715874
FBgn0022355	3628.55	-0.195261	0.297872	-0.655519	0.512133	0.824313
FBgn0022359	1198.07	-0.141919	0.352049	-0.403122	0.686859	0.902354
FBgn0022361	771.161	-0.174155	0.19095	-0.912043	0.361746	0.709956
FBgn0022382	934.014	-0.0647762	0.0899488	-0.720145	0.471436	0.797114
FBgn0022699	119.833	-0.0140613	0.286247	-0.0491228	0.960821	1
FBgn0022700	1821.9	-0.0162076	0.27808	-0.0582841	0.953522	1
FBgn0022702	354.353	-0.221424	0.276301	-0.801387	0.422908	0.760052
FBgn0022709	870.323	0.183231	0.186012	0.985052	0.324599	0.677354
FBgn0022710	285.219	-0.693536	0.271504	-2.55442	0.0106366	0.124878
FBgn0022724	81.017	0.0189199	0.258618	0.0731577	0.941681	1
FBgn0022740	10.1932	-0.377212	0.672523	-0.560891	0.574872	NA
FBgn0022764	1152.56	-0.506522	0.269357	-1.88049	0.0600417	0.306489
FBgn0022768	456.504	-0.239827	0.328258	-0.730604	0.465021	0.792315
FBgn0022770	563.254	0.0151558	0.27335	0.0554446	0.955784	1
FBgn0022774	945.05	-0.421723	0.152562	-2.76426	0.00570515	0.0891104
FBgn0022786	271.222	-0.544123	0.229248	-2.37351	0.0176197	0.16599
FBgn0022787	589.131	-0.440708	0.215878	-2.04147	0.0412045	0.257367
FBgn0022800	136.445	-0.0581406	0.221618	-0.262346	0.793054	0.950468
FBgn0022893	4609.46	0.0607919	0.150143	0.404893	0.685556	0.901627
FBgn0022935	169.988	-0.235334	0.213602	-1.10174	0.270575	0.631378
FBgn0022936	136.757	0.475814	0.185589	2.5638	0.0103533	0.122804
FBgn0022942	419.894	-0.112374	0.113186	-0.992825	0.320795	0.674943
FBgn0022943	161.927	0.0106891	0.191274	0.0558838	0.955434	1
FBgn0022959	1780.8	0.388413	0.104008	3.73446	0.000188116	0.012451
FBgn0022960	227.925	0.0261144	0.160276	0.162934	0.87057	0.977251
FBgn0022981	437.211	0.391654	0.360208	1.0873	0.276904	0.635134
FBgn0022984	433.585	0.377702	0.0977438	3.8642	0.000111452	0.00927219
FBgn0022985	401.353	0.33502	0.106259	3.15286	0.0016168	0.0450449
FBgn0022986	236.165	0.264818	0.13637	1.94191	0.0521479	0.285289
FBgn0022987	299.598	-0.00162558	0.185043	-0.00878485	0.992991	1
FBgn0023000	323.673	-0.141131	0.179736	-0.785212	0.432329	0.769636
FBgn0023001	252.218	-0.476964	0.177422	-2.6883	0.00718177	0.100377
FBgn0023023	352.968	-0.225948	0.118369	-1.90884	0.0562822	0.2961
FBgn0023076	219.731	1.61366	0.435026	3.70933	0.000207804	0.013242
FBgn0023081	416.756	-0.366029	0.223494	-1.63775	0.101473	0.396494
FBgn0023083	675.105	-0.20402	0.118821	-1.71703	0.0859733	0.366534
FBgn0023090	160.539	1.00791	0.349861	2.88089	0.00396552	0.07355
FBgn0023091	4.90837	-0.157794	1.02795	-0.153504	0.878001	NA
FBgn0023094	234.1	-0.10353	0.219668	-0.471303	0.637424	0.881415
FBgn0023095	666.179	-0.388524	0.200759	-1.93527	0.052957	0.28733
FBgn0023096	13.3354	-0.0910975	0.94024	-0.0968875	0.922816	NA
FBgn0023097	417.355	-0.109439	0.187918	-0.582376	0.560313	0.849371
FBgn0023129	1247.63	-0.036669	0.246586	-0.148707	0.881785	0.980762
FBgn0023130	61.4192	0.252388	0.279897	0.901715	0.367208	0.713116
FBgn0023143	3428.28	-0.298893	0.177233	-1.68644	0.0917109	0.379647
FBgn0023167	201.501	0.469113	0.258166	1.8171	0.0692024	0.329902
FBgn0023169	873.605	0.0506653	0.141666	0.35764	0.720613	0.915396
FBgn0023170	5740.94	0.147477	0.204857	0.719899	0.471587	0.797114
FBgn0023171	231.088	-0.0974937	0.182375	-0.534578	0.592942	0.868271
FBgn0023172	1045.99	-0.433416	0.18795	-2.30601	0.02111	0.184156
FBgn0023174	1204.49	0.163991	0.149281	1.09854	0.271969	0.631629
FBgn0023175	1292	-0.0555088	0.207806	-0.267118	0.789378	0.948711
FBgn0023177	442.657	0.182387	0.108468	1.68148	0.092669	0.380462
FBgn0023178	40.4994	0.10158	0.403185	0.251944	0.801084	0.95293
FBgn0023179	202.903	-0.230278	0.218643	-1.05322	0.292241	0.648986
FBgn0023180	55.4006	0.162808	0.323601	0.503113	0.614885	0.875339
FBgn0023181	143.163	-0.0753003	0.27477	-0.274049	0.784047	0.945626
FBgn0023197	53.8257	-0.0128311	0.284635	-0.0450793	0.964044	1
FBgn0023212	656.073	0.126039	0.135564	0.929732	0.35251	0.702329
FBgn0023213	3438.31	-0.102386	0.190318	-0.537975	0.590594	0.86698
FBgn0023214	69.1007	-0.517261	0.238554	-2.16831	0.0301347	0.222711
FBgn0023215	215.035	-0.634275	0.491397	-1.29076	0.196787	0.54471
FBgn0023216	167.539	-0.312856	0.177557	-1.76201	0.078068	0.350808
FBgn0023388	577.559	-0.247772	0.187332	-1.32263	0.185957	0.527032
FBgn0023395	150.871	0.305645	0.311273	0.981918	0.32614	0.679107
FBgn0023407	466.881	-0.0312104	0.187281	-0.16665	0.867645	0.975919
FBgn0023415	268.243	0	1.68154	0	1	1
FBgn0023416	87.3516	0.151122	0.258205	0.585278	0.558361	0.84831
FBgn0023441	899.682	-0.147948	0.113433	-1.30427	0.192141	0.537351
FBgn0023458	845.42	-0.683687	0.244772	-2.79316	0.00521964	0.0845456
FBgn0023477	3461.22	0.76331	0.192255	3.97029	7.17848e-05	0.00730032
FBgn0023479	1828.9	-0.496841	0.227571	-2.18323	0.0290186	0.217821
FBgn0023489	18.868	0.485382	1.3417	0.361765	0.717527	0.91396
FBgn0023495	198.773	0.524726	0.310067	1.6923	0.0905887	0.376568
FBgn0023496	8.18464	0.104538	0.71246	0.146728	0.883347	NA
FBgn0023506	139.954	0.174997	0.295209	0.592792	0.55332	0.846263
FBgn0023507	2090.63	-0.109742	0.150961	-0.726953	0.467255	0.794002
FBgn0023508	365.091	-0.233016	0.199809	-1.1662	0.243535	0.603254
FBgn0023509	248.846	-0.316173	0.15346	-2.06029	0.0393706	0.251686
FBgn0023510	483.597	-0.277191	0.203683	-1.3609	0.173547	0.51008
FBgn0023511	379.576	-0.306266	0.122996	-2.49006	0.0127723	0.138976
FBgn0023512	266.503	-0.24261	0.14611	-1.66046	0.0968218	0.38884
FBgn0023513	144.219	-0.211362	0.261722	-0.807582	0.419331	0.757342
FBgn0023514	255.238	0.163236	0.123178	1.3252	0.185104	0.525858
FBgn0023515	418.139	-0.224103	0.321461	-0.697139	0.485716	0.806783
FBgn0023516	477.294	-0.179763	0.154956	-1.1601	0.24601	0.606166
FBgn0023517	213.459	0.0238342	0.20705	0.115113	0.908355	0.991354
FBgn0023518	219.874	-0.596573	0.345431	-1.72704	0.0841603	0.363339
FBgn0023519	158.296	0.424503	0.250905	1.69189	0.0906675	0.376628
FBgn0023520	50.4824	-0.0862128	0.254547	-0.338691	0.734843	0.921703
FBgn0023521	103.43	0.12137	0.226147	0.536686	0.591485	0.867239
FBgn0023522	386.821	0.10387	0.137208	0.757029	0.449033	0.782222
FBgn0023523	3.06658	0.198971	0.918488	0.216629	0.828497	NA
FBgn0023524	55.7869	0.0147091	0.441067	0.0333488	0.973396	1
FBgn0023525	140.831	0.048068	0.196357	0.244799	0.806612	0.955208
FBgn0023526	378.178	0.237305	0.158937	1.49308	0.135416	0.454295
FBgn0023527	277.573	0.222676	0.155056	1.4361	0.150974	0.477599
FBgn0023528	647.887	-0.094751	0.166205	-0.570084	0.568621	0.853751
FBgn0023529	2054.99	-0.222024	0.101175	-2.19446	0.0282027	0.214519
FBgn0023530	145.812	-0.182397	0.160673	-1.1352	0.25629	0.615672
FBgn0023531	149.801	0.00603703	0.221564	0.0272473	0.978262	1
FBgn0023534	37.39	0.133282	0.454041	0.293546	0.769105	0.939027
FBgn0023535	351.639	-0.239145	0.212526	-1.12525	0.260484	0.619711
FBgn0023536	229.093	-0.0668986	0.14451	-0.462933	0.643412	0.882739
FBgn0023537	4162.93	-0.289384	0.112614	-2.5697	0.0101786	0.121818
FBgn0023540	799.333	0.563851	0.269725	2.09046	0.0365761	0.24231
FBgn0023541	266.837	-0.207314	0.268124	-0.773202	0.439403	0.77595
FBgn0023542	340.211	0.425054	0.1405	3.02529	0.00248394	0.0572262
FBgn0023545	242.542	0.0306627	0.136186	0.225154	0.82186	0.959637
FBgn0023549	589.739	0.0588604	0.140172	0.419917	0.674546	0.897157
FBgn0023550	176.898	-0.416754	0.215586	-1.93312	0.0532218	0.287924
FBgn0024150	110.3	-0.296794	0.259352	-1.14437	0.252471	0.611675
FBgn0024177	326.837	1.70501	0.839017	2.03215	0.042138	0.260616
FBgn0024179	200.393	-0.151687	0.223049	-0.680064	0.496464	0.814968
FBgn0024183	1349.66	0.328013	0.116185	2.8232	0.00475466	0.080719
FBgn0024184	19.0497	1.21584	0.474	2.56507	0.0103155	0.122599
FBgn0024187	444.693	-0.513813	0.230039	-2.23359	0.0255102	0.20293
FBgn0024188	415.091	0.259878	0.154472	1.68236	0.0924989	0.380462
FBgn0024189	78.7679	-0.40401	0.276492	-1.4612	0.143961	0.466631
FBgn0024191	110.523	-0.210672	0.240818	-0.874817	0.381674	0.727215
FBgn0024194	194.804	-0.0202792	0.159307	-0.127297	0.898706	0.987752
FBgn0024196	388.565	0.0327802	0.163173	0.200892	0.840783	0.967115
FBgn0024222	219.83	-0.19195	0.176783	-1.08579	0.27757	0.635989
FBgn0024227	82.7895	-0.159198	0.392584	-0.405514	0.685099	0.901572
FBgn0024230	286.551	-0.0201003	0.139609	-0.143975	0.88552	0.982461
[truncated: 14,421 more rows]
