# Supplementary material for: Exposure to perfluorooctanoic acid accelerates Drosophila melanogaster juvenile development and disrupts mitochondrial metabolism
Source: bioRxiv. 2026 Jun 17:2026.06.14.730922. Preprint. [Version 1] doi: 10.64898/2026.06.14.730922 (PMC13307966; doi:10.64898/2026.06.14.730922)
Supplement: Supplement 7 — Table S6. Metabolomic analysis of L3 larvae following PFOA exposure. Larvae were collected 84 h AEL following exposure to 0, and 3.6 μM PFOA. n=5 biological replicates containing of 25 larvae. Data represents ion counts normalized to mass and the d4-succinic acid internal standard. [file media-7.xlsx]

## Sheet: 0 µM PFOA
Table 6 Metabolomic analysis of Oregon-R larvae exposed to perfluorooctanoic acid. Mix sex larvae were exposed to 0 µM, 0.036 µM or 3.6 µM PFOA prior to collection. n=4-5 samples per condition; larvae per sample. Data represented as ion counts normalized to sample mass and measured abundance of the internal d4-succinic acid standard.			alanine	arginine	asparagine	aspartate	cysteine	glutamate	glutamine	glycine	histidine	leucine	isoleucine	lysine	methionine	phenylalanine	proline	serine	threonine	tryptophan	tyrosine	valine	cystine	ATP	ADP	AMP	Adenosine	Adenine	GMP	Guanosine	Guanine	CTP	CDP	Cytidine	Cytosine	Thymidine	Thymine	dTMP	UTP	UDP	UMP	Uracil	Uridine	ITP	IMP	Inosine	Hypoxanthine	XMP	Xanthine
Sample ID	Treatment condtion µM PFOA	Sample Mass	Amino acids	Amino acids	Amino acids	Amino acids	Amino acids	Amino acids	Amino acids	Amino acids	Amino acids	Amino acids	Amino acids	Amino acids	Amino acids	Amino acids	Amino acids	Amino acids	Amino acids	Amino acids	Amino acids	Amino acids	Amino acids	Nucleotides	Nucleotides	Nucleotides	Nucleotides	Nucleotides	Nucleotides	Nucleotides	Nucleotides	Nucleotides	Nucleotides	Nucleotides	Nucleotides	Nucleotides	Nucleotides	Nucleotides	Nucleotides	Nucleotides	Nucleotides	Nucleotides	Nucleotides	Nucleotides	Nucleotides	Nucleotides	Nucleotides	Nucleotides	Nucleotides
22-118	0	18.1	6.68508e+06	8.23204e+06	779006	314365	1486.19	3.95028e+06	6.79558e+06	325414	1.42541e+07	1.16575e+07	4.04972e+06	4.25967e+06	548619	8.78453e+06	2.46409e+07	458011	1.81768e+06	839779	1.05525e+06	4.64641e+06	11989	73480.7	43425.4	31215.5	50939.2	12099.4	2856.35	13535.9	98895	3569.06	11270.7	134254	19944.8	0	15745.9	1337.02	6629.83	7127.07	11602.2	5243.09	15745.9	1441.99	3801.1	18508.3	84530.4	1419.89	37569.1
22-119	0	20.91	5.54758e+06	6.50407e+06	703013	279770	1654.71	3.17551e+06	4.83022e+06	303204	1.20038e+07	5.64323e+06	3.29507e+06	3.37159e+06	414634	7.93879e+06	1.82688e+07	351985	1.42037e+06	1.04735e+06	765184	4.5098e+06	6982.31	70779.5	45193.7	25538	40076.5	11716.9	2893.35	9899.57	60736.5	889.527	11860.4	107604	16308	345.289	10473.5	2993.78	6599.71	5021.52	5691.06	4093.74	16594.9	2228.6	10234.3	19177.4	54519.4	1846.01	30655.2
22-120	0	21.48	5.95903e+06	5.49348e+06	768156	310521	1284.92	3.02142e+06	5.02793e+06	416201	1.34544e+07	6.6108e+06	3.73836e+06	4.31564e+06	591248	8.75233e+06	2.12291e+07	366387	1.76909e+06	986965	954376	4.58101e+06	5167.6	80074.5	33845.4	14711.4	45111.7	9590.32	2318.44	9636.87	59124.8	2988.83	8379.89	144320	17039.1	1894.79	9869.65	2276.54	9310.99	5586.59	10474.9	3985.1	24906.9	959.032	5074.49	18808.2	49348.2	1787.71	29562.4
22-121	0	22.44	3.67201e+06	5.83779e+06	788770	320856	1680.04	3.79679e+06	7.041e+06	336453	1.26114e+07	4.76827e+06	2.48217e+06	4.3984e+06	365419	5.65954e+06	2.05882e+07	345365	1.24777e+06	1.21212e+06	811052	2.99911e+06	4901.96	84224.6	45454.5	25668.4	44563.3	13591.8	2932.26	7709.45	60606.1	1786.99	5035.65	110517	9848.48	258.913	14527.6	1261.14	5570.41	8556.15	11185.4	3070.41	20365.4	1385.92	12611.4	23083.8	51693.4	1234.4	13413.5
22-122	0	30.58	3.17201e+06	3.89143e+06	448005	235448	696.534	2.5932e+06	4.87247e+06	263571	9.25441e+06	5.39568e+06	2.36429e+06	2.87116e+06	336821	7.48855e+06	1.50752e+07	262263	1.09876e+06	1.01046e+06	654022	2.82865e+06	5166.78	36298.2	24460.4	22236.8	25343.4	7913.67	4741.66	12197.5	67037.3	709.614	5068.67	94833.2	8960.1	1183.78	6671.03	1373.45	3400.92	5101.37	7553.96	3531.72	29104	349.902	9189.01	31196.9	79790.7	1615.43	17724
22-123	0.036	17.85	7.33894e+06	5.77031e+06	689076	315406	672.269	3.86555e+06	6.61064e+06	417367	1.12045e+07	6.05042e+06	3.16527e+06	3.16527e+06	419608	5.38375e+06	2.40336e+07	377031	1.55742e+06	1.14846e+06	957983	3.94398e+06	5770.31	96358.5	40336.1	18655.5	72268.9	13389.4	2089.64	17535	121569	1417.37	12212.9	117087	13669.5	2179.27	11820.7	1540.62	13613.4	6666.67	7226.89	5126.05	9467.79	2991.6	4207.28	17759.1	47002.8	1523.81	18879.6
22-124	0.036	43.52	3.03309e+06	2.36673e+06	278033	126149	1224.72	1.48897e+06	2.0864e+06	177849	5.33088e+06	2.59651e+06	1.53952e+06	1.65901e+06	287224	4.09007e+06	1.12592e+07	143842	670956	767463	507812	1.67969e+06	4687.5	34237.1	13051.5	7444.85	33777.6	5514.71	1286.76	7674.63	45036.8	1465.99	6755.51	39522.1	11006.4	0	3745.4	539.982	3216.91	1477.48	2780.33	1909.47	18129.6	1491.27	5399.82	22196.7	42968.8	976.562	18589.2
22-125	0.036	17.69	7.51837e+06	6.04862e+06	644432	279819	4279.25	3.18824e+06	5.65291e+06	360090	1.08536e+07	7.34878e+06	3.697e+06	3.9853e+06	576597	6.72696e+06	2.9169e+07	365743	1.87677e+06	1.32843e+06	1.05144e+06	4.13793e+06	10514.4	92142.5	51215.4	39231.2	83097.8	12153.8	3120.41	15149.8	128886	1735.44	12888.6	98925.9	15432.4	2871.68	15149.8	2119.84	12436.4	8592.43	6613.91	8309.78	33295.6	1328.43	18258.9	48106.3	123233	1170.15	36404.7
22-126	0.036	16.31	7.35745e+06	6.68302e+06	870632	329246	4077.25	4.05886e+06	5.45064e+06	424893	1.37952e+07	6.08829e+06	4.34703e+06	5.17474e+06	543225	5.62232e+06	2.84488e+07	386879	1.98038e+06	1.93133e+06	1.29368e+06	4.13243e+06	4665.85	123850	54015.9	33415.1	69282.6	12201.1	2268.55	19129.4	68056.4	3218.88	12998.2	116493	11710.6	1496.01	9809.93	2329.86	11649.3	10852.2	12936.8	6744.33	31269.2	3500.92	10729.6	37890.9	83384.4	1177.19	46229.3
22-128	3.6	21.41	4.90425e+06	5.83839e+06	653900	264830	1251.75	3.12471e+06	5.18449e+06	331621	1.06025e+07	8.03363e+06	2.38206e+06	3.97945e+06	365250	4.4979e+06	2.32135e+07	323681	1.25175e+06	794021	709949	2.98926e+06	2307.33	64455.9	39654.4	26389.5	41943	14525.9	1746.85	10369	99019.1	1195.7	8967.77	126576	6352.17	2190.57	4549.28	2508.17	6959.36	8033.63	8500.7	3811.3	16160.7	938.814	9715.09	19290.1	69126.6	1092.95	22045.8
22-129	3.6	25.35	3.55424e+06	4.85207e+06	552268	260750	733.728	2.85996e+06	5.04931e+06	276529	9.27022e+06	2.88757e+06	1.82643e+06	3.55819e+06	252860	3.10059e+06	2.19329e+07	268639	1.23077e+06	1.0217e+06	840237	2.50888e+06	2331.36	86785	37041.4	13648.9	38422.1	8047.34	1771.2	8560.16	56015.8	2591.72	6351.08	122288	5917.16	160.158	2556.21	1637.08	8915.19	4142.01	9151.87	2508.88	17830.4	820.513	5601.58	17396.4	40631.2	674.556	12899.4
22-130	3.6	19.54	7.16479e+06	8.54657e+06	951894	296315	2784.03	3.59775e+06	6.49949e+06	425281	1.26407e+07	8.29069e+06	4.19652e+06	4.1914e+06	649949	1.09519e+07	2.33367e+07	410440	2.04197e+06	1.67861e+06	859775	5.32242e+06	7676.56	80859.8	73183.2	74206.8	61412.5	18116.7	11873.1	12947.8	90583.4	1755.37	11566	115148	9672.47	2917.09	12896.6	2610.03	6397.13	7420.68	24974.4	8495.39	40941.7	1995.91	35977.5	61412.5	168373	2215.97	44268.2
22-131	3.6	21.55	5.33643e+06	6.03248e+06	603248	229698	825.986	2.67285e+06	4.37123e+06	260325	9.28074e+06	7.5174e+06	2.98376e+06	3.43852e+06	351276	4.63109e+06	1.81439e+07	317401	1.2761e+06	519722	603248	3.55916e+06	1392.11	93735.5	44594	27563.8	49652	9837.59	2278.42	11508.1	102552	1679.81	9141.53	116937	10858.5	1540.6	7424.59	1535.96	9559.16	5568.45	7053.36	4403.71	10487.2	2004.64	10440.8	23990.7	94663.6	1252.9	30023.2
22-132	3.6	15.4	7.66234e+06	1.02597e+07	779221	315584	1675.32	4.15584e+06	6.28571e+06	253896	1.23377e+07	4.87013e+06	3.08442e+06	4.2013e+06	353896	5.06494e+06	3.11688e+07	400649	1.62338e+06	1.20779e+06	772727	4.44805e+06	2759.74	146753	120779	66233.8	51818.2	20389.6	9610.39	10000	74026	1525.97	12532.5	142208	6058.44	2422.08	5727.27	1461.04	9740.26	12727.3	24675.3	5740.26	18116.9	3590.91	18961	14870.1	63766.2	1623.38	23506.5
[truncated: 203 more columns]
