# Supplementary material for: Exposure to perfluorooctanoic acid accelerates Drosophila melanogaster juvenile development and disrupts mitochondrial metabolism
Source: bioRxiv. 2026 Jun 17:2026.06.14.730922. Preprint. [Version 1] doi: 10.64898/2026.06.14.730922 (PMC13307966; doi:10.64898/2026.06.14.730922)
Supplement: Supplement 8 — Table S7. Metabolomic analysis of adult male and female flies following larval PFOA-exposure. Larvae were exposed to 0, 0.036 and 3.6 μM PFOA. Newly eclosed adults were transferred to fresh BDSC food lacking PFOA and aged for 5 days prior to collection. n=6 of 9–25 adult flies. Data represents ion counts normalized to mass and the d4-succinic acid internal standard. [file media-8.xlsx]

## Sheet: 0 µM PFOA Male
Sample ID	µM PFOA	Sample Mass	alanine	arginine	asparagine	aspartate	cysteine	glutamate	glutamine	glycine	histidine	leucine	isoleucine	lysine	methionine	phenylalanine	proline	serine	threonine	tryptophan	tyrosine	valine	ATP	ADP	AMP	Adenosine	Adenine	GMP	Guanosine	Guanine	CTP	CMP	Cytidine	Cytosine	Thymidine	Thymine	UTP	UDP	UMP	Uracil	Uridine	ITP	IMP	Inosine	Hypoxanthine	Xanthosine	Xanthine	Urate	5-Hydroxyisourate
22-001	0	18.9	1.24868e+07	2.25397e+07	138095	144444	708.995	693122	3.21164e+06	178836	5.87302e+06	2.61905e+06	1.48148e+06	1.02116e+06	406349	2.60317e+06	2.13228e+07	212169	555556	2.57672e+06	703704	1.35979e+06	1708.99	116931	2.78307e+06	31111.1	182011	93650.8	30158.7	183598	1301.59	9894.18	241270	16243.4	0	53968.3	0	2973.54	77777.8	56084.7	198942	4661.38	71957.7	312698	798942	3137.57	59259.3	2.71958e+06	21534.4
22-002	0	40.2	6.04478e+06	1.21144e+07	63432.8	78855.7	398.01	310945	1.65423e+06	105473	2.39303e+06	1.43781e+06	771144	495025	251244	1.28109e+06	1.08458e+07	118905	266169	1.39552e+06	293532	751244	686.567	53233.8	1.699e+06	14253.7	97014.9	48756.2	14079.6	82587.1	621.891	6592.04	108955	7761.19	348.259	25870.6	0	676.617	67164.2	25870.6	98010	1810.95	35074.6	115174	276119	2450.25	29353.2	1.44279e+06	7686.57
22-003	0	21.31	9.05678e+06	2.57156e+07	176443	93383.4	1389.02	661661	2.91882e+06	249179	4.32661e+06	3.02675e+06	1.75035e+06	1.51572e+06	544345	4.02159e+06	1.44533e+07	242140	591272	1.99437e+06	811825	1.61896e+06	1905.21	97606.8	2.72173e+06	26231.8	167996	80713.3	20600.7	158142	453.308	13608.6	175035	19145.9	2552.79	36133.3	0	2763.96	98545.3	55373.1	166588	2914.12	63819.8	195683	497419	2951.67	51619	2.74519e+06	13374
22-004	0	21.6	10000000	2.23611e+07	136574	91203.7	620.37	685185	2.5787e+06	249537	4.23148e+06	2.16667e+06	1.44444e+06	990741	509259	2.99074e+06	2.53241e+07	203241	550926	2.00926e+06	717593	1.51389e+06	0	75925.9	2.84259e+06	23796.3	141204	77314.8	26898.1	141204	990.741	9629.63	200463	18240.7	1365.74	36018.5	0	861.111	91666.7	54629.6	183333	4194.44	57407.4	202315	397685	3638.89	58333.3	2.64352e+06	10833.3
22-005	0	22.85	9.49672e+06	2.26258e+07	144858	109847	617.068	582057	2.88403e+06	178993	4.33698e+06	2.52954e+06	1.58425e+06	1.21663e+06	468271	3.04595e+06	1.46608e+07	234136	481400	2.3326e+06	586433	1.2954e+06	1343.54	95842.5	2.6477e+06	21137.9	152298	80962.8	25776.8	132166	503.282	8884.03	169365	16192.6	2297.59	29015.3	0	1059.08	102845	43763.7	164114	905.908	73960.6	200438	396937	3553.61	44638.9	2.43326e+06	9190.37
22-006	0	19.18	1.29301e+07	2.33055e+07	120959	144943	693.431	839416	4.09802e+06	174661	5.73514e+06	2.79458e+06	938478	933264	475495	2.122e+06	1.32951e+07	194473	417623	1.33472e+06	474974	948905	2773.72	121481	2.75287e+06	41397.3	213243	81856.1	27268	206986	1120.96	15172.1	204380	17153.3	2002.09	38008.3	0	3237.75	136601	48592.3	137643	4113.66	57872.8	247132	688217	3498.44	45203.3	1.89781e+06	11470.3
[truncated: 213 more columns]

## Sheet: 0.036 µM PFOA Male
Sample ID	µM PFOA	Sample Mass	alanine	arginine	asparagine	aspartate	cysteine	glutamate	glutamine	glycine	histidine	leucine	isoleucine	lysine	methionine	phenylalanine	proline	serine	threonine	tryptophan	tyrosine	valine	ATP	ADP	AMP	Adenosine	Adenine	GMP	Guanosine	Guanine	CTP	CMP	Cytidine	Cytosine	Thymidine	Thymine	UTP	UDP	UMP	Uracil	Uridine	ITP	IMP	Inosine	Hypoxanthine	Xanthosine	Xanthine	Urate	5-Hydroxyisourate
22-013	0.036	19.19	1.26628e+07	2.14695e+07	138614	223554	859.823	750391	3.38718e+06	187598	5.62793e+06	3.69463e+06	1.32882e+06	734758	552371	2.25638e+06	2.2147e+07	220427	536738	1.95935e+06	454924	1.16727e+06	28243.9	265242	969255	27462.2	87024.5	44085.5	27358	253778	1412.19	4252.21	213653	11724.9	3017.2	33142.3	635.748	7399.69	104221	35956.2	143304	1198.54	36060.4	102137	470036	3955.18	30849.4	2.39187e+06	10213.7
22-014	0.036	23.16	1.01036e+07	1.93869e+07	113126	187824	742.66	695164	3.17358e+06	156736	4.4905e+06	3.03541e+06	1.21762e+06	863558	479275	2.91019e+06	1.71416e+07	177461	457686	1.92573e+06	500864	1.07945e+06	21157.2	244819	1.34715e+06	17746.1	94559.6	35535.4	25302.2	215458	867.876	8246.98	157168	12392.1	824.698	22409.3	240.069	8635.58	108808	20250.4	90241.8	751.295	24266	80742.7	265976	2491.36	23359.2	1.97755e+06	9024.18
22-015	0.036	18.7	1.24064e+07	2.31016e+07	176471	216043	636.364	946524	3.38503e+06	237433	4.34225e+06	2.35829e+06	1.31551e+06	1.05348e+06	572193	2.56684e+06	2.28342e+07	233690	588235	1.75401e+06	432620	1.05882e+06	60427.8	337968	550802	25721.9	58288.8	23048.1	27379.7	173797	925.134	4475.94	267380	9144.39	1561.5	23262	1684.49	15775.4	118717	29839.6	142246	1834.22	42994.7	81818.2	277540	2299.47	32887.7	2.4385e+06	14973.3
22-016	0.036	18.59	9.03712e+06	2.59279e+07	155460	155460	0	849919	3.37816e+06	233459	4.33029e+06	2.44755e+06	1.5815e+06	1.62991e+06	483593	3.6794e+06	2.84562e+07	190425	548682	2.29693e+06	903712	1.62991e+06	40774.6	361485	871436	30177.5	61861.2	38246.4	35341.6	163529	1274.88	5540.61	201183	21194.2	1995.7	30338.9	1016.68	14147.4	128026	39429.8	160839	634.75	51156.5	86605.7	222700	2329.21	35341.6	3.03389e+06	17106
22-017	0.036	17.45	7.7937e+06	2.65903e+07	200000	190258	796.562	939828	3.80516e+06	241261	5.11175e+06	3.11748e+06	1.74785e+06	1.81662e+06	548424	3.87966e+06	3.09456e+07	268195	659026	2.77364e+06	1.1404e+06	1.81662e+06	12722.1	183381	2.59599e+06	23438.4	136390	72206.3	31232.1	177077	1123.21	17421.2	268195	20630.4	3203.44	63037.2	1226.36	8252.15	158166	34727.8	123782	659.026	48710.6	90544.4	300860	3169.05	53123.2	3.14613e+06	14326.6
22-018	0.036	18.45	1.10569e+07	2.57995e+07	210298	98103	607.046	878049	3.30623e+06	241192	5.27913e+06	2.3794e+06	1.72358e+06	1.7019e+06	601626	3.27371e+06	2.67751e+07	263415	601626	2.76965e+06	574526	1.6477e+06	937.669	89430.9	3.30623e+06	26016.3	220596	82384.8	29864.5	177236	1040.65	13712.7	233062	23143.6	494.309	34796.7	0	1734.42	135501	63414.6	223848	2682.93	74796.7	202168	497561	3089.43	57452.6	3.32791e+06	11924.1
[truncated: 213 more columns]

## Sheet: 3.6 µM PFOA Male
Sample ID	µM PFOA	Sample Mass	alanine	arginine	asparagine	aspartate	cysteine	glutamate	glutamine	glycine	histidine	leucine	isoleucine	lysine	methionine	phenylalanine	proline	serine	threonine	tryptophan	tyrosine	valine	ATP	ADP	AMP	Adenosine	Adenine	GMP	Guanosine	Guanine	CTP	CMP	Cytidine	Cytosine	Thymidine	Thymine	UTP	UDP	UMP	Uracil	Uridine	ITP	IMP	Inosine	Hypoxanthine	Xanthosine	Xanthine	Urate	5-Hydroxyisourate
22-025	3.6	17.71	9.31677e+06	1.88029e+07	259176	185771	897.798	784867	4.47205e+06	224167	5.01412e+06	4.86731e+06	1.97064e+06	1.96499e+06	649351	3.78882e+06	2.52964e+07	273857	654997	2.37154e+06	858272	1.91982e+06	66064.4	106719	75098.8	20440.4	32185.2	3879.16	39017.5	297572	1654.43	2010.16	247318	26821	3060.42	44381.7	1682.67	6662.9	18746.5	29249	109543	694.523	15132.7	80180.7	329757	5313.38	44889.9	2.83456e+06	22473.2
22-026	3.6	5.61	1.72906e+07	4.24242e+07	604278	477718	0	2.6738e+06	1.10873e+07	320856	1.13369e+07	3.33333e+06	3.54724e+06	5.29412e+06	639929	5.29412e+06	5.73975e+07	1.04278e+06	1.66845e+06	2.24599e+06	2.10339e+06	4.52763e+06	222816	258467	88235.3	41533	76827.1	4901.96	62210.3	251337	3137.25	1463.46	447415	52762.9	2727.27	84135.5	9857.4	16506.2	36898.4	35294.1	107308	0	17700.5	115686	253119	4848.48	64705.9	6.82709e+06	44741.5
22-027	3.6	19.09	8.32897e+06	2.98586e+07	188057	111577	216.344	1.01624e+06	3.89733e+06	239916	6.0241e+06	3.37873e+06	1.85961e+06	1.81247e+06	770037	4.2902e+06	2.68203e+07	239392	560503	2.43583e+06	780513	2.15296e+06	4426.4	146674	3.02776e+06	22263	177056	80146.7	24044	192771	665.27	19800.9	277632	58669.5	1246.73	45416.4	639.078	4305.92	220010	33839.7	162389	1843.9	63907.8	122577	386066	3986.38	52907.3	2.8549e+06	14510.2
22-028	3.6	17.72	1.01016e+07	2.60158e+07	262415	172686	385.44	948081	4.29458e+06	237020	4.98307e+06	2.60722e+06	1.64221e+06	1.56321e+06	761851	3.03612e+06	2.87246e+07	257901	626411	2.6693e+06	533296	1.1851e+06	77313.8	365124	554176	24209.9	61512.4	14842	27370.2	203160	1467.27	4870.2	247178	26354.4	3216.7	37697.5	2878.1	18171.6	107788	21501.1	96501.1	1444.7	27539.5	72799.1	220655	2753.95	40462.8	2.98533e+06	15349.9
22-029	3.6	18.53	9.71398e+06	1.63519e+07	126282	233135	599.029	1.07933e+06	3.07609e+06	184026	5.35348e+06	3.13006e+06	1.53265e+06	1.11171e+06	501889	2.91419e+06	4.14463e+07	206692	566649	2.62277e+06	458176	1.25742e+06	81489.5	152725	85806.8	20615.2	33459.3	3934.16	26443.6	185105	1041.55	1726.93	294657	20183.5	4651.92	22558	2406.91	11980.6	17053.4	22558	127361	787.911	21910.4	79870.5	282245	4133.84	32326	1.9428e+06	19535.9
22-030	3.6	18.53	1.05235e+07	1.25202e+07	173772	239072	685.375	1.4517e+06	4.20939e+06	162979	5.55855e+06	2.68214e+06	1.50567e+06	982191	588235	3.36751e+06	2.79007e+07	246627	550459	2.34754e+06	525094	1.27361e+06	97139.8	143011	87425.8	14786.8	32379.9	2282.78	25957.9	175391	1327.58	1538.05	240151	21370.8	4856.99	21370.8	5348.08	11440.9	19589.9	13869.4	73934.2	397.194	15758.2	69616.8	227739	3157.04	39611.4	2.50944e+06	18402.6
[truncated: 213 more columns]

## Sheet: 0 µM PFOA Female
Table S7. Metabolomic analysis of adult male and female flies following larval PFOA-exposure. Larvae were exposed to 0, 0.036 and 3.6 µM PFOA. Newly eclosed adults were transferred to fresh BDSC food lacking PFOA and aged for 5 days prior to collection. n=6 of 9-25 adult flies. Data represents ion counts normalized to mass and the d4-succinic acid internal standard.
Sample ID	µM PFOA	Sample Mass	alanine	arginine	asparagine	aspartate	cysteine	glutamate	glutamine	glycine	histidine	leucine	isoleucine	lysine	methionine	phenylalanine	proline	serine	threonine	tryptophan	tyrosine	valine	ATP	ADP	AMP	Adenosine	Adenine	GMP	Guanosine	Guanine	CTP	CDP	CMP	Cytidine	Cytosine	Thymidine	Thymine	dTMP	UTP	UDP	UMP	Uracil	Uridine	ITP	IMP	Inosine	Hypoxanthine	Xanthosine	Xanthine
22-007	0	28.15	7.06927e+06	1.33925e+07	79573.7	134991	504.44	692718	1.81528e+06	179041	4.2984e+06	3.94316e+06	1.66607e+06	856128	859680	3.16874e+06	1.43872e+07	157016	529307	2.34458e+06	408526	1.44938e+06	2596.8	68206	1.86501e+06	19325	135346	107282	25222	206750	650.089	5861.46	21953.8	150266	17300.2	1484.9	59680.3	8383.66	0	3872.11	84547.1	45825.9	184369	4902.31	41918.3	193961	664298	3541.74	50799.3
22-008	0	29.76	6.41801e+06	1.23992e+07	65188.2	125672	315.86	645161	1.96237e+06	191868	3.23589e+06	3.86425e+06	1.64651e+06	745968	782930	4.06586e+06	1.51882e+07	146169	524194	1.96573e+06	648522	1.57258e+06	2153.9	78965.1	1.81788e+06	22278.2	123656	88373.7	30376.3	197917	779.57	7190.86	32325.3	164315	18918	1068.55	56115.6	5073.92	0	1888.44	109207	45362.9	236895	4569.89	41666.7	263105	564516	2668.01	63508.1
22-009	0	27.32	7.9429e+06	1.66179e+07	109810	56735	907.76	600293	2.30234e+06	230966	3.29795e+06	4.5388e+06	1.84114e+06	1.19327e+06	812592	5.41728e+06	1.96559e+07	189605	523426	2.77452e+06	761347	1.91069e+06	1068.81	72474.4	1.97291e+06	16727.7	161786	98828.7	24304.5	162518	312.958	7906.3	23609.1	186310	32650.1	1270.13	60761.3	7174.23	0	1046.85	50878.5	54904.8	269400	5783.31	65153.7	344070	834553	3191.8	105417
22-010	0	27.17	6.40412e+06	1.60103e+07	94957.7	136180	1203.53	622010	1.98749e+06	221568	2.32609e+06	6.80898e+06	1.89179e+06	1.01215e+06	835480	5.41038e+06	2.51748e+07	171513	563121	2.16415e+06	872286	1.61943e+06	4895.1	112992	2.51748e+06	24917.2	126242	82075.8	23923.4	298859	1041.59	3790.95	23040.1	214207	21567.9	1501.66	26831.1	8759.66	0	4379.83	126610	59624.6	231137	2859.77	40485.8	157159	596246	3378.73	41221.9
22-011	0	28.74	6.99374e+06	1.4405e+07	89074.5	163883	612.387	782881	2.04593e+06	207029	3.21155e+06	4.34934e+06	1.70494e+06	876827	709812	4.76688e+06	2.32429e+07	141614	514962	2.93319e+06	800278	1.65971e+06	9777.31	156228	1.89283e+06	27557.4	109603	59151	26583.2	255045	521.921	3114.13	14405	154836	21259.6	1631.87	39666	7689.63	0	6193.46	122477	43841.3	243911	2720.95	40709.8	129436	407098	4871.26	49060.5
22-012	0	30.21	7.14995e+06	1.26117e+07	51969.5	131082	446.872	678583	1.41344e+06	190665	3.83979e+06	3.64118e+06	1.39358e+06	526316	877193	2.76399e+06	1.6948e+07	149950	417080	1.39358e+06	323734	1.24793e+06	13902.7	175108	1.08242e+06	17908	80105.9	47004.3	14134.4	139358	705.065	2883.15	10724.9	126117	18371.4	903.674	57596.8	6620.32	1026.15	7282.36	122145	31479.6	173784	1886.79	27176.4	100298	299239	1813.97	41046
[truncated: 221 more columns]

## Sheet: 0.036 µM PFOA Female
Sample ID	µM PFOA	Sample Mass	alanine	arginine	asparagine	aspartate	cysteine	glutamate	glutamine	glycine	histidine	leucine	isoleucine	lysine	methionine	phenylalanine	proline	serine	threonine	tryptophan	tyrosine	valine	ATP	ADP	AMP	Adenosine	Adenine	GMP	Guanosine	Guanine	CTP	CDP	CMP	Cytidine	Cytosine	Thymidine	Thymine	dTMP	UTP	UDP	UMP	Uracil	Uridine	ITP	IMP	Inosine	Hypoxanthine	Xanthosine	Xanthine
22-019	0.036	28.52	6.90743e+06	1.29734e+07	75385.7	167602	487.377	578541	1.6655e+06	218794	4.03226e+06	5.01403e+06	1.47616e+06	645161	1.09046e+06	4.5582e+06	1.75316e+07	169355	448808	2.26508e+06	753857	1.4446e+06	14095.4	171459	1.25175e+06	25806.5	92566.6	43828.9	21949.5	316269	532.959	2166.9	9431.98	151122	21704.1	1339.41	32187.9	10028.1	743.338	5995.79	98878	34432	226858	2244.04	18864	110799	371669	3366.06	34537.2
22-020	0.036	13.51	1.1547e+07	2.2946e+07	173205	404145	829.016	1.31754e+06	3.58993e+06	367135	8.0681e+06	6.86158e+06	3.39748e+06	1.48779e+06	1.82828e+06	8.51221e+06	4.48557e+07	302739	1.02887e+06	5.23316e+06	1.1695e+06	3.01999e+06	77720.2	211695	231680	47594.4	60473.7	23908.2	47594.4	405625	678.756	5351.59	3515.91	344189	42042.9	4670.61	67875.6	23538.1	2272.39	14359.7	68171.7	63434.5	477424	2472.24	24056.3	120651	467061	6350.85	84381.9
22-021	0.036	28.47	6.42782e+06	1.05023e+07	70951.9	134879	467.158	706006	1.4366e+06	175272	3.68809e+06	3.51247e+06	1.64384e+06	762206	1.0713e+06	4.00421e+06	2.13909e+07	149631	488233	2.3674e+06	625220	1.60169e+06	35475.9	92729.2	140499	17667.7	35124.7	7446.43	22058.3	168247	688.444	0	1380.4	159817	14822.6	3192.83	37934.7	15068.5	990.516	7481.56	25289.8	29961.4	200562	1022.13	15419.7	68844.4	245522	2764.31	43203.4
22-022	0.036	27.94	5.04653e+06	9.48461e+06	120974	137079	429.492	615605	2.06872e+06	200072	3.5111e+06	4.11596e+06	1.85755e+06	1.17037e+06	633500	6.40659e+06	2.24409e+07	170007	454545	2.67359e+06	1.23121e+06	1.98998e+06	38296.3	60486.8	64065.9	21582	22942	1607.02	30923.4	230136	697.924	141.732	1481.75	175376	21939.9	4115.96	27380.1	13600.6	726.557	5261.27	15533.3	21832.5	192198	0	9699.36	80171.8	252326	4115.96	38296.3
22-023	0.036	23.87	6.99623e+06	1.27357e+07	108923	167155	800.168	775031	2.00251e+06	182237	3.05823e+06	3.69501e+06	1.81399e+06	1.20235e+06	988689	3.86259e+06	2.26644e+07	197319	519481	3.0708e+06	632593	1.81818e+06	44826.1	118978	97612.1	19145.4	42312.5	7457.06	15752	179724	720.57	900.712	2287.39	186426	31126.9	5446.17	69543.4	13489.7	2161.71	8336.82	17302.1	36489.3	170507	1143.7	21952.2	97193.1	300796	3464.6	72057
22-024	0.036	28.49	4.6683e+06	8.35381e+06	126360	151281	530.011	649351	2.53422e+06	208494	3.8259e+06	4.9491e+06	1.8252e+06	1.35486e+06	779221	6.66901e+06	2.12706e+07	184275	530011	3.00105e+06	982801	1.69182e+06	44226	63180.1	47385	24745.5	23166	2632.5	36855	278694	610.741	491.4	2979.99	168129	24640.2	2709.72	46332	15163.2	2176.2	6318.01	16532.1	16075.8	110916	293.085	5651.11	65988.1	255879	2660.58	43524
[truncated: 221 more columns]

## Sheet: 3.6 µM PFOA Female
Sample ID	µM PFOA	Sample Mass	alanine	arginine	asparagine	aspartate	cysteine	glutamate	glutamine	glycine	histidine	leucine	isoleucine	lysine	methionine	phenylalanine	proline	serine	threonine	tryptophan	tyrosine	valine	ATP	ADP	AMP	Adenosine	Adenine	GMP	Guanosine	Guanine	CTP	CDP	CMP	Cytidine	Cytosine	Thymidine	Thymine	dTMP	UTP	UDP	UMP	Uracil	Uridine	ITP	IMP	Inosine	Hypoxanthine	Xanthosine	Xanthine
22-031	3.6	26.83	4.58442e+06	1.05106e+07	148714	120388	965.337	693254	2.54939e+06	216176	3.61908e+06	7.97615e+06	2.07976e+06	1.4126e+06	715617	6.37346e+06	2.04249e+07	194186	607529	2.16921e+06	1.09206e+06	2.16176e+06	34960.9	67089.1	86470.4	20014.9	36004.5	4211.7	27059.3	391353	805.069	0	2515.84	174059	25903.8	2843.83	28214.7	10585.2	1625.05	6895.27	21244.9	35408.1	188968	372.717	11069.7	73798	443533	4323.52	45844.2
22-032	3.6	11.7	9.1453e+06	2.20513e+07	397436	292308	639.316	1.33333e+06	6.71795e+06	239316	7.88889e+06	5.26496e+06	3.8547e+06	3.63248e+06	845299	6.94872e+06	5.18803e+07	495726	1.11111e+06	3.64103e+06	1.54701e+06	3.77778e+06	149573	194872	262393	30427.4	49487.2	8803.42	41111.1	252991	1111.11	931.624	3726.5	305128	41025.6	1871.79	49743.6	6401.71	7051.28	11623.9	27435.9	33760.7	105983	1940.17	31623.9	89743.6	288889	3102.56	56923.1
22-033	3.6	12.6	9.12698e+06	3.25397e+07	395238	195238	841.27	1.22222e+06	6.60317e+06	287302	7.65079e+06	4.22222e+06	2.88889e+06	3.77778e+06	841270	7.03968e+06	4.52381e+07	373016	880952	3.24603e+06	976190	3.4127e+06	28412.7	357143	2.99206e+06	35238.1	201587	91269.8	42222.2	248413	1619.05	4492.06	30714.3	317460	68809.5	4912.7	72460.3	9603.17	1674.6	16428.6	220635	48333.3	191270	1674.6	50714.3	140476	453968	4230.16	85714.3
22-034	3.6	26.89	6.06173e+06	1.24954e+07	118260	140573	952.027	695426	2.09e+06	199702	3.94199e+06	5.28077e+06	1.62142e+06	933433	728896	4.01636e+06	2.42841e+07	165117	431387	1.87802e+06	490889	1.45407e+06	19933.1	202678	981778	16548.9	68798.8	13573.8	16809.2	240238	568.985	1595.39	6210.49	183340	36296	3793.23	43510.6	12718.5	1513.57	9743.4	94458.9	28635.2	128300	687.988	12235	66195.6	322425	3198.21	56898.5
22-035	3.6	27.04	4.28994e+06	9.02367e+06	78402.4	172707	432.692	957840	2.31509e+06	200444	3.99408e+06	6.32396e+06	2.00814e+06	1.28328e+06	817308	6.06509e+06	3.10651e+07	178994	584320	1.83062e+06	817308	1.8824e+06	43639.1	84319.5	79142	22559.2	23964.5	4142.01	25147.9	343565	1120.56	303.254	2418.64	206731	32100.6	6508.88	34097.6	16753	1963.76	5029.59	19008.9	34245.6	195636	976.331	14423.1	86538.5	399408	5066.57	58432
22-036	3.6	27.55	5.84392e+06	1.11071e+07	103448	132486	460.98	827586	2.18512e+06	214156	3.81125e+06	4.5735e+06	1.85118e+06	987296	809437	5.98911e+06	2.09074e+07	197822	402904	2.78403e+06	871143	1.77132e+06	33539	99455.5	154991	25226.9	26134.3	7441.02	24283.1	225045	736.842	885.662	1749.55	170599	20798.5	2842.11	19237.7	15825.8	1749.55	5807.62	53720.5	14373.9	127042	769.51	9038.11	47549.9	190926	3847.55	43557.2
[truncated: 221 more columns]
